# Supplementary material for: Analysis of temporal gene regulation of Listeria monocytogenes revealed distinct regulatory response modes after exposure to high pressure processing
Source: BMC Genomics. 2021 Apr 14;22:266. doi: 10.1186/s12864-021-07461-0 (PMC8045354; doi:10.1186/s12864-021-07461-0)
Supplement: Supplementary file 1 — Additional file 1 Table S1 (.xls format): TF-TG network in L. monocytogenes. [file 12864_2021_7461_MOESM1_ESM.xlsx]

## Sheet: Sheet1
>TF name (Locus ID in EGD-e strain)	>TF name (Locus ID in ScottA strain)	Ref.
Locus ID for TG in EGD-e strain	Locus ID for TG in ScottA strain
>SigL/rpoN (lmo2461)	>SigL/rpoN (LMOSA_4270)	doi: 10.1128/aem.00952-10
lmo0102	LMOSA_10020
lmo0109	LMOSA_10090
lmo0115	LMOSA_10140
lmo0116	LMOSA_10150
lmo0117	LMOSA_10160
lmo0118	LMOSA_10170
lmo0119	LMOSA_10180
lmo0120	LMOSA_10190
lmo2114	LMOSA_1020
lmo0122	LMOSA_10210
lmo0123	LMOSA_10220
lmo0124	LMOSA_10230
lmo0125	LMOSA_10240
lmo0126	LMOSA_10250
lmo0127	LMOSA_10260
lmo0128	LMOSA_10270
lmo0129	LMOSA_10280
lmo2115	LMOSA_1030
lmo0135	LMOSA_10340
lmo0136	LMOSA_10350
lmo0137	LMOSA_10360
lmo0152	LMOSA_10480
lmo0161	LMOSA_10570
lmo0179	LMOSA_10720
lmo0180	LMOSA_10730
lmo0181	LMOSA_10740
lmo0182	LMOSA_10750
lmo0183	LMOSA_10760
lmo0184	LMOSA_10770
lmo0210	LMOSA_11030
lmo0214	LMOSA_11070
lmo0228	LMOSA_11230
lmo0232	LMOSA_11300
lmo0248	LMOSA_11450
lmo0249	LMOSA_11460
lmo0250	LMOSA_11470
lmo0251	LMOSA_11480
lmo0259	LMOSA_11580
lmo0261	LMOSA_11600
lmo0279	LMOSA_11830
lmo0305	LMOSA_12160
lmo0315	LMOSA_12180
lmo0316	LMOSA_12190
lmo0317	LMOSA_12200
lmo0319	LMOSA_12250
lmo2134	LMOSA_1230
lmo0342	LMOSA_12450
lmo0343	LMOSA_12460
lmo0344	LMOSA_12470
lmo0346	LMOSA_12490
lmo0347	LMOSA_12500
lmo0385	LMOSA_12800
lmo0386	LMOSA_12810
lmo0394	LMOSA_12890
lmo0398	LMOSA_13000
lmo0399	LMOSA_13010
lmo0400	LMOSA_13020
lmo0401	LMOSA_13030
lmo0402	LMOSA_13040
lmo0407	LMOSA_13090
lmo0415	LMOSA_13170
lmo0425	LMOSA_13240
lmo0440	LMOSA_13530
lmo0453	LMOSA_13620
lmo0490	LMOSA_13960
lmo0491	LMOSA_13970
lmo0495	LMOSA_14010
lmo0517	LMOSA_14220
lmo0519	LMOSA_14240
lmo0520	LMOSA_14250
lmo0573	LMOSA_14760
lmo2159	LMOSA_1480
lmo2161	LMOSA_1500
lmo0601	LMOSA_15040
lmo2162	LMOSA_1510
lmo2163	LMOSA_1520
lmo0641	LMOSA_15440
lmo0645	LMOSA_15480
lmo0646	LMOSA_15490
lmo0650	LMOSA_15530
lmo0681	LMOSA_15870
lmo0685	LMOSA_15910
lmo0686	LMOSA_15920
lmo0688	LMOSA_15940
lmo0689	LMOSA_15950
lmo0690	LMOSA_15960
lmo0691	LMOSA_15970
lmo0692	LMOSA_15980
lmo0693	LMOSA_15990
lmo0696	LMOSA_16020
lmo0697	LMOSA_16030
lmo0698	LMOSA_16040
lmo0699	LMOSA_16050
lmo0700	LMOSA_16060
lmo0705	LMOSA_16110
lmo0706	LMOSA_16120
lmo0707	LMOSA_16130
lmo0708	LMOSA_16140
lmo0710	LMOSA_16150
lmo0711	LMOSA_16160
lmo0712	LMOSA_16170
lmo0713	LMOSA_16180
lmo0714	LMOSA_16190
lmo2173	LMOSA_1620
lmo0716	LMOSA_16210
lmo0717	LMOSA_16220
lmo0723	LMOSA_16280
lmo2177	LMOSA_1660
lmo0788	LMOSA_16740
lmo0798	LMOSA_16860
lmo0847	LMOSA_17370
lmo0848	LMOSA_17380
lmo0897	LMOSA_17870
lmo2192	LMOSA_1820
lmo0934	LMOSA_18250
lmo0935	LMOSA_18260
lmo2193	LMOSA_1830
lmo0960	LMOSA_18500
lmo0961	LMOSA_18510
lmo0972	LMOSA_18620
lmo0974	LMOSA_18640
lmo0997	LMOSA_18880
lmo2201	LMOSA_1900
lmo1035	LMOSA_19270
lmo1043	LMOSA_19350
lmo1044	LMOSA_19360
lmo1046	LMOSA_19380
lmo1052	LMOSA_19440
lmo1053	LMOSA_19450
lmo1054	LMOSA_19460
lmo1055	LMOSA_19470
lmo2206	LMOSA_1950
lmo1058	LMOSA_19500
lmo2032	LMOSA_200
lmo1143	LMOSA_20100
lmo1150	LMOSA_20170
lmo1167	LMOSA_20340
lmo1172	LMOSA_20390
lmo1173	LMOSA_20400
lmo2219	LMOSA_2080
lmo1222	LMOSA_20880
lmo1225	LMOSA_20910
lmo1235	LMOSA_21010
lmo2316	LMOSA_21180
homolog was not found in EGDe	LMOSA_21190
lmo1254	LMOSA_21790
lmo1275	LMOSA_21990
lmo1287	LMOSA_22110
lmo1293	LMOSA_22160
lmo1298	LMOSA_22210
lmo1299	LMOSA_22220
lmo1301	LMOSA_22250
lmo1305	LMOSA_22290
lmo1320	LMOSA_22430
lmo1325	LMOSA_22480
lmo1327	LMOSA_22500
lmo1349	LMOSA_22700
lmo1350	LMOSA_22710
lmo1351	LMOSA_22720
lmo1371	LMOSA_22920
lmo1388	LMOSA_23090
lmo1406	LMOSA_23270
lmo1407	LMOSA_23280
lmo1100	LMOSA_2330
lmo1471	LMOSA_23930
lmo1480	LMOSA_24020
lmo1498	LMOSA_24200
lmo1504	LMOSA_24260
lmo1516	LMOSA_24380
lmo1521	LMOSA_24430
lmo1538	LMOSA_24600
lmo1539	LMOSA_24610
lmo1551	LMOSA_24730
lmo1552	LMOSA_24740
lmo1561	LMOSA_24830
lmo1598	LMOSA_25190
homolog was not found in EGDe	LMOSA_25220
lmo1602	LMOSA_25230
lmo1603	LMOSA_25240
lmo1634	LMOSA_25560
lmo1666	LMOSA_25880
lmo2235	LMOSA_2590
lmo2236	LMOSA_2600
lmo1678	LMOSA_26000
lmo1731	LMOSA_26530
lmo1732	LMOSA_26540
lmo1738	LMOSA_26590
lmo1739	LMOSA_26600
lmo1740	LMOSA_26610
lmo1783	LMOSA_27050
lmo1785	LMOSA_27070
lmo1797	LMOSA_27200
lmo1803	LMOSA_27260
lmo1804	LMOSA_27270
lmo1816	LMOSA_27390
lmo2250	LMOSA_2740
lmo1822	LMOSA_27450
lmo1845	LMOSA_27680
lmo1848	LMOSA_27710
lmo1867	LMOSA_27900
lmo1871	LMOSA_27950
lmo2257	LMOSA_2801
lmo1879	LMOSA_28020
lmo1883	LMOSA_28060
lmo1885	LMOSA_28080
lmo2259	LMOSA_2811
lmo1917	LMOSA_28390
lmo1934	LMOSA_28560
lmo1936	LMOSA_28580
lmo1956	LMOSA_28790
lmo1962	LMOSA_28850
lmo1963	LMOSA_28860
lmo1964	LMOSA_28870
lmo1967	LMOSA_28900
lmo1992	LMOSA_29070
lmo1993	LMOSA_29080
lmo1995	LMOSA_29100
lmo2006	LMOSA_29210
lmo2340	LMOSA_2980
lmo2363	LMOSA_3220
lmo2434	LMOSA_3990
lmo2446	LMOSA_4120
lmo2456	LMOSA_4220
lmo2457	LMOSA_4230
lmo2458	LMOSA_4240
lmo2459	LMOSA_4250
lmo2460	LMOSA_4260
lmo2468	LMOSA_4340
lmo2469	LMOSA_4350
lmo2057	LMOSA_440
lmo2478	LMOSA_4440
lmo2484	LMOSA_4500
lmo2485	LMOSA_4510
lmo2495	LMOSA_4610
lmo2496	LMOSA_4620
lmo2504	LMOSA_4700
lmo2505	LMOSA_4710
lmo2506	LMOSA_4720
lmo2507	LMOSA_4730
lmo2518	LMOSA_4840
lmo2522	LMOSA_4880
lmo2528	LMOSA_4940
lmo2548	LMOSA_5140
lmo2552	LMOSA_5170
lmo2559	LMOSA_5240
lmo2569	LMOSA_5340
lmo2581	LMOSA_5470
lmo2583	LMOSA_5490
lmo2590	LMOSA_5570
lmo2605	LMOSA_5720
lmo2606	LMOSA_5730
lmo2607	LMOSA_5740
lmo2608	LMOSA_5750
lmo2609	LMOSA_5760
lmo2610	LMOSA_5770
lmo2611	LMOSA_5780
lmo2612	LMOSA_5790
lmo2613	LMOSA_5800
lmo2614	LMOSA_5810
lmo2615	LMOSA_5820
lmo2616	LMOSA_5830
lmo2617	LMOSA_5840
lmo2618	LMOSA_5850
lmo2619	LMOSA_5860
lmo2620	LMOSA_5870
lmo2621	LMOSA_5880
lmo2622	LMOSA_5890
lmo2623	LMOSA_5900
lmo2625	LMOSA_5920
lmo2626	LMOSA_5930
lmo2627	LMOSA_5940
lmo2628	LMOSA_5950
lmo2629	LMOSA_5960
lmo2630	LMOSA_5970
lmo2631	LMOSA_5980
lmo2632	LMOSA_5990
lmo2633	LMOSA_6000
lmo2636	LMOSA_6030
lmo2637	LMOSA_6040
lmo2638	LMOSA_6050
lmo2654	LMOSA_6200
lmo2659	LMOSA_6260
lmo2660	LMOSA_6270
lmo2663	LMOSA_6300
lmo2664	LMOSA_6310
lmo2665	LMOSA_6320
lmo2666	LMOSA_6330
lmo2667	LMOSA_6340
lmo2668	LMOSA_6350
lmo2672	LMOSA_6390
lmo2673	LMOSA_6400
lmo2676	LMOSA_6430
lmo2678	LMOSA_6450
lmo2688	LMOSA_6550
lmo2691	LMOSA_6580
lmo2693	LMOSA_6600
lmo2694	LMOSA_6610
lmo2695	LMOSA_6620
lmo2696	LMOSA_6630
lmo2715	LMOSA_6820
lmo2716	LMOSA_6830
lmo2717	LMOSA_6840
lmo2718	LMOSA_6850
lmo2726	LMOSA_6930
lmo2739	LMOSA_7060
lmo2743	LMOSA_7100
lmo2771	LMOSA_7410
lmo2772	LMOSA_7420
lmo2784	LMOSA_7540
lmo2829	LMOSA_7960
lmo2856	LMOSA_8220
lmo0007	LMOSA_8300
lmo0014	LMOSA_8420
lmo0015	LMOSA_8430
lmo0016	LMOSA_8440
lmo0018	LMOSA_8460
lmo0027	LMOSA_8550
lmo0044	LMOSA_8780
lmo0045	LMOSA_8790
lmo2101	LMOSA_880
lmo0046	LMOSA_8800
lmo0048	LMOSA_8820
lmo2103	LMOSA_900
lmo2330	LMOSA_9170
lmo2326	LMOSA_9250
lmo2324	LMOSA_9270
lmo2323	LMOSA_9280
lmo2321	LMOSA_9300
lmo2315	LMOSA_9380
lmo2308	LMOSA_9460
lmo2305	LMOSA_9490
lmo2303	LMOSA_9510
lmo2299	LMOSA_9550
lmo2297	LMOSA_9570
lmo2296	LMOSA_9580
lmo2293	LMOSA_9610
lmo2292	LMOSA_9620
lmo2291	LMOSA_9630
lmo2290	LMOSA_9640
lmo2289	LMOSA_9650
lmo2288	LMOSA_9660
lmo2286	LMOSA_9680
lmo2285	LMOSA_9690
lmo2284	LMOSA_9700
lmo2281	LMOSA_9730
lmo0096	LMOSA_9950
lmo0097	LMOSA_9960
lmo0098	LMOSA_9970
lmo0099	LMOSA_9980
>SigB (lmo0895)	>SigB (LMOSA_17850)	doi:10.1186/1471-2180-8-20
lmo0103	LMOSA_10030
lmo2113	LMOSA_1010
lmo0118	LMOSA_10170
lmo0133	LMOSA_10320
lmo0134	LMOSA_10330
lmo0137	LMOSA_10360
lmo0169	LMOSA_10650
lmo0170	LMOSA_10660
lmo0190	LMOSA_10830
lmo0200	LMOSA_10930
lmo0208	LMOSA_11010
lmo0210	LMOSA_11030
lmo0211	LMOSA_11040
lmo0217	LMOSA_11100
lmo0218	LMOSA_11110
lmo0220	LMOSA_11130
lmo0221	LMOSA_11140
lmo0225	LMOSA_11200
lmo0228	LMOSA_11230
lmo0230	LMOSA_11280
lmo0231	LMOSA_11290
lmo0232	LMOSA_11300
lmo0234	LMOSA_11320
lmo0239	LMOSA_11370
lmo0243	LMOSA_11410
lmo0247	LMOSA_11440
lmo2126	LMOSA_1150
lmo0263	LMOSA_11650
homolog was not found in EGDe (LMOSA_11660)	LMOSA_11660
lmo0264	LMOSA_11670
lmo0265	LMOSA_11680
lmo0291	LMOSA_11950
lmo0293	LMOSA_11980
lmo2132	LMOSA_1210
lmo0314	LMOSA_12170
lmo0321	LMOSA_12270
lmo0323	LMOSA_12290
lmo0342	LMOSA_12450
lmo0343	LMOSA_12460
lmo0344	LMOSA_12470
lmo0345	LMOSA_12480
lmo0346	LMOSA_12490
lmo0347	LMOSA_12500
lmo0348	LMOSA_12510
lmo0349	LMOSA_12520
lmo0350	LMOSA_12530
lmo0351	LMOSA_12540
lmo0353	LMOSA_12560
lmo0385	LMOSA_12800
lmo0386	LMOSA_12810
lmo0398	LMOSA_13000
lmo0399	LMOSA_13010
lmo0400	LMOSA_13020
lmo0401	LMOSA_13030
lmo0402	LMOSA_13040
lmo0405	LMOSA_13070
lmo0406	LMOSA_13080
lmo0407	LMOSA_13090
lmo0408	LMOSA_13100
lmo0433	LMOSA_13470
lmo0434	LMOSA_13480
lmo0438	LMOSA_13510
lmo0439	LMOSA_13520
lmo0452	LMOSA_13610
lmo0454	LMOSA_13630
lmo0495	LMOSA_14010
lmo0506	LMOSA_14110
lmo0515	LMOSA_14200
lmo0524	LMOSA_14290
lmo0529	LMOSA_14330
lmo0539	LMOSA_14430
lmo2156	LMOSA_1450
lmo0550	LMOSA_14540
lmo0552	LMOSA_14560
lmo0554	LMOSA_14580
lmo0555	LMOSA_14590
lmo2157	LMOSA_1460
homolog was not found in EGDe	LMOSA_1470
lmo0579	LMOSA_14820
lmo0580	LMOSA_14830
lmo0582	LMOSA_14850
lmo0583	LMOSA_14860
lmo2160	LMOSA_1490
lmo0589	LMOSA_14920
lmo0590	LMOSA_14930
lmo0591	LMOSA_14940
lmo0592	LMOSA_14950
lmo0593	LMOSA_14960
lmo0596	LMOSA_14990
lmo0602	LMOSA_15050
lmo0606	LMOSA_15090
lmo0607	LMOSA_15100
lmo0608	LMOSA_15110
lmo0610	LMOSA_15130
lmo0628	LMOSA_15300
lmo0629	LMOSA_15310
lmo0631	LMOSA_15330
lmo0647	LMOSA_15500
lmo0648	LMOSA_15510
lmo0653	LMOSA_15560
lmo0654	LMOSA_15570
lmo0655	LMOSA_15580
lmo0657	LMOSA_15600
lmo0661	LMOSA_15660
lmo0663	LMOSA_15680
lmo2168	LMOSA_1570
lmo0669	LMOSA_15750
lmo0670	LMOSA_15760
lmo2169	LMOSA_1580
lmo0676	LMOSA_15820
lmo2171	LMOSA_1600
lmo0722	LMOSA_16270
lmo0740	LMOSA_16380
lmo2175	LMOSA_1640
lmo0774	LMOSA_16610
lmo0781	LMOSA_16670
lmo0782	LMOSA_16680
lmo0783	LMOSA_16690
lmo0784	LMOSA_16700
lmo0788	LMOSA_16740
lmo0794	LMOSA_16820
lmo0795	LMOSA_16830
lmo0796	LMOSA_16840
lmo0811	LMOSA_16990
lmo0817	LMOSA_17080
lmo0819	LMOSA_17100
lmo0825	LMOSA_17160
lmo0830	LMOSA_17190
lmo0833	LMOSA_17220
lmo0869	LMOSA_17600
lmo0870	LMOSA_17610
lmo0880	LMOSA_17710
lmo2188	LMOSA_1780
lmo0893	LMOSA_17840
lmo0895	LMOSA_17850
lmo0894	LMOSA_17851
lmo0896	LMOSA_17860
lmo0904	LMOSA_17960
lmo0907	LMOSA_17990
lmo2190	LMOSA_1800
lmo0911	LMOSA_18030
lmo0913	LMOSA_18050
lmo2191	LMOSA_1810
lmo0926	LMOSA_18170
lmo0927	LMOSA_18180
lmo2192	LMOSA_1820
lmo0937	LMOSA_18280
lmo2194	LMOSA_1840
lmo0953	LMOSA_18430
lmo0956	LMOSA_18460
lmo0957	LMOSA_18470
lmo0958	LMOSA_18480
lmo0964	LMOSA_18540
lmo0970	LMOSA_18600
lmo0977	LMOSA_18680
lmo0993	LMOSA_18840
lmo0994	LMOSA_18850
lmo0995	LMOSA_18860
lmo0996	LMOSA_18870
lmo0997	LMOSA_18880
lmo2201	LMOSA_1900
lmo1014	LMOSA_19060
lmo1019	LMOSA_19110
lmo1027	LMOSA_19190
lmo1028	LMOSA_19200
lmo1035	LMOSA_19270
lmo2205	LMOSA_1940
lmo1052	LMOSA_19440
lmo1053	LMOSA_19450
lmo1055	LMOSA_19470
lmo1057	LMOSA_19490
lmo2206	LMOSA_1950
lmo1068	LMOSA_19560
lmo1071	LMOSA_19580
lmo1086	LMOSA_19710
lmo1087	LMOSA_19720
lmo2032	LMOSA_200
lmo1140	LMOSA_20070
lmo1152	LMOSA_20190
lmo2213	LMOSA_2020
lmo2214	LMOSA_2030
lmo1168	LMOSA_20350
lmo1217	LMOSA_20830
lmo1226	LMOSA_20920
lmo1241	LMOSA_21650
lmo1242	LMOSA_21660
lmo1261	LMOSA_21860
lmo1269	LMOSA_21930
lmo2034	LMOSA_220
lmo1287	LMOSA_22110
lmo1291	LMOSA_22140
lmo1295	LMOSA_22180
lmo1305	LMOSA_22290
lmo1314	LMOSA_22370
lmo1329	LMOSA_22520
lmo1348	LMOSA_22690
lmo1351	LMOSA_22720
lmo1358	LMOSA_22790
lmo1359	LMOSA_22800
lmo1365	LMOSA_22860
lmo1370	LMOSA_22910
lmo1371	LMOSA_22920
lmo1374	LMOSA_22950
lmo1375	LMOSA_22970
lmo1376	LMOSA_22980
lmo1384	LMOSA_23050
lmo1386	LMOSA_23070
lmo1387	LMOSA_23080
lmo1388	LMOSA_23090
lmo1392	LMOSA_23130
lmo1415	LMOSA_23360
lmo1421	LMOSA_23420
lmo1422	LMOSA_23430
lmo1423	LMOSA_23440
lmo1424	LMOSA_23450
lmo1425	LMOSA_23460
lmo1426	LMOSA_23470
lmo1427	LMOSA_23480
lmo1428	LMOSA_23490
lmo1431	LMOSA_23520
lmo1432	LMOSA_23530
lmo1433	LMOSA_23540
lmo1434	LMOSA_23550
lmo1440	LMOSA_23610
lmo1450	LMOSA_23710
lmo1456	LMOSA_23770
lmo1475	LMOSA_23970
lmo1480	LMOSA_24020
lmo1488	LMOSA_24100
lmo1493	LMOSA_24150
lmo1494	LMOSA_24160
lmo1495	LMOSA_24170
lmo1496	LMOSA_24180
lmo1504	LMOSA_24260
lmo1511	LMOSA_24330
lmo1515	LMOSA_24370
lmo1520	LMOSA_24420
lmo1526	LMOSA_24480
lmo1527	LMOSA_24490
lmo1530	LMOSA_24520
lmo1533	LMOSA_24550
lmo1535	LMOSA_24570
lmo1539	LMOSA_24610
lmo1540	LMOSA_24620
lmo1542	LMOSA_24640
lmo1544	LMOSA_24660
lmo1546	LMOSA_24680
lmo1564	LMOSA_24860
lmo1565	LMOSA_24870
lmo1566	LMOSA_24880
lmo1568	LMOSA_24900
lmo1574	LMOSA_24960
lmo1579	LMOSA_25010
lmo1580	LMOSA_25020
lmo1581	LMOSA_25030
lmo1582	LMOSA_25040
lmo1585	LMOSA_25070
lmo1596	LMOSA_25180
homolog was not found in EGDe	LMOSA_25220
lmo1602	LMOSA_25230
lmo1605	LMOSA_25260
lmo1606	LMOSA_25270
lmo2230	LMOSA_2540
lmo1622	LMOSA_25430
lmo2231	LMOSA_2550
lmo1636	LMOSA_25580
lmo2232	LMOSA_2560
lmo1647	LMOSA_25680
lmo1657	LMOSA_25770
lmo2234	LMOSA_2580
lmo1663	LMOSA_25850
lmo1666	LMOSA_25880
lmo1672	LMOSA_25940
lmo1675	LMOSA_25970
lmo1676	LMOSA_25980
lmo1677	LMOSA_25990
lmo1681	LMOSA_26030
lmo1684	LMOSA_26070
lmo1686	LMOSA_26090
lmo1694	LMOSA_26170
lmo1698	LMOSA_26210
lmo1702	LMOSA_26250
lmo1703	LMOSA_26260
lmo1704	LMOSA_26270
lmo1706	LMOSA_26290
lmo1724	LMOSA_26460
lmo1746	LMOSA_26670
lmo1752	LMOSA_26730
lmo2244	LMOSA_2680
lmo2245	LMOSA_2690
lmo1776	LMOSA_26970
lmo2039	LMOSA_270
lmo1782	LMOSA_27040
lmo1785	LMOSA_27070
lmo1790	LMOSA_27130
lmo1804	LMOSA_27270
lmo1805	LMOSA_27280
lmo1808	LMOSA_27310
lmo1812	LMOSA_27350
lmo1814	LMOSA_27370
lmo1818	LMOSA_27410
lmo1830	LMOSA_27530
lmo1831	LMOSA_27540
lmo1847	LMOSA_27700
lmo1848	LMOSA_27710
lmo1849	LMOSA_27720
lmo2254	LMOSA_2780
lmo2255	LMOSA_2790
lmo1870	LMOSA_27930
lmo1873	LMOSA_27970
lmo1875	LMOSA_27990
lmo2040	LMOSA_280
lmo2256	LMOSA_2800
lmo2257	LMOSA_2801
lmo1883	LMOSA_28060
lmo1885	LMOSA_28080
lmo2259	LMOSA_2811
lmo1894	LMOSA_28170
lmo1920	LMOSA_28420
lmo1930	LMOSA_28520
lmo1933	LMOSA_28550
lmo1934	LMOSA_28560
lmo1935	LMOSA_28570
lmo1937	LMOSA_28590
lmo2265	LMOSA_2870
lmo2267	LMOSA_2890
lmo1992	LMOSA_29070
lmo2334	LMOSA_2930
lmo2042	LMOSA_300
lmo2352	LMOSA_3090
lmo2363	LMOSA_3220
lmo2366	LMOSA_3250
lmo2367	LMOSA_3260
lmo2371	LMOSA_3300
lmo2376	LMOSA_3440
lmo2048	LMOSA_350
lmo2386	LMOSA_3540
lmo2387	LMOSA_3550
lmo2389	LMOSA_3580
lmo2391	LMOSA_3600
lmo2398	LMOSA_3660
lmo2399	LMOSA_3670
lmo2413	LMOSA_3780
lmo2415	LMOSA_3800
lmo2419	LMOSA_3840
lmo2428	LMOSA_3930
lmo2429	LMOSA_3940
lmo2434	LMOSA_3990
lmo2437	LMOSA_4020
lmo2449	LMOSA_4150
lmo2450	LMOSA_4160
lmo2451	LMOSA_4170
lmo2055	LMOSA_420
lmo2454	LMOSA_4200
lmo2456	LMOSA_4220
lmo2457	LMOSA_4230
lmo2460	LMOSA_4260
lmo2463	LMOSA_4290
lmo2468	LMOSA_4340
lmo2471	LMOSA_4370
lmo2057	LMOSA_440
lmo2475	LMOSA_4410
lmo2484	LMOSA_4500
lmo2485	LMOSA_4510
lmo2486	LMOSA_4520
lmo2490	LMOSA_4560
lmo2492	LMOSA_4580
lmo2494	LMOSA_4600
lmo2503	LMOSA_4690
lmo2505	LMOSA_4710
lmo2506	LMOSA_4720
lmo2507	LMOSA_4730
lmo2508	LMOSA_4740
lmo2510	LMOSA_4760
lmo2511	LMOSA_4770
lmo2062	LMOSA_490
lmo2527	LMOSA_4930
lmo2539	LMOSA_5050
lmo2542	LMOSA_5080
lmo2064	LMOSA_510
lmo2547	LMOSA_5130
lmo2553	LMOSA_5180
lmo2554	LMOSA_5190
lmo2560	LMOSA_5250
lmo2562	LMOSA_5270
lmo2570	LMOSA_5360
lmo2571	LMOSA_5370
lmo2572	LMOSA_5380
lmo2573	LMOSA_5390
lmo2067	LMOSA_540
lmo2585	LMOSA_5510
lmo2587	LMOSA_5530
lmo2596	LMOSA_5630
lmo2597	LMOSA_5640
lmo2602	LMOSA_5690
lmo2070	LMOSA_570
lmo2603	LMOSA_5700
lmo2618	LMOSA_5850
lmo2622	LMOSA_5890
lmo2626	LMOSA_5930
lmo2627	LMOSA_5940
lmo2628	LMOSA_5950
lmo2629	LMOSA_5960
lmo2631	LMOSA_5980
lmo2634	LMOSA_6010
lmo2639	LMOSA_6060
lmo2641	LMOSA_6080
lmo2660	LMOSA_6270
lmo2670	LMOSA_6370
lmo2671	LMOSA_6380
lmo2672	LMOSA_6390
lmo2673	LMOSA_6400
lmo2674	LMOSA_6410
lmo2684	LMOSA_6510
lmo2695	LMOSA_6620
lmo2696	LMOSA_6630
lmo2697	LMOSA_6640
lmo2710	LMOSA_6780
lmo2712	LMOSA_6790
lmo2081	LMOSA_680
lmo2724	LMOSA_6910
lmo2083	LMOSA_700
lmo2739	LMOSA_7060
lmo2740	LMOSA_7070
lmo2741	LMOSA_7080
lmo2742	LMOSA_7090
lmo2743	LMOSA_7100
lmo2747	LMOSA_7140
lmo2748	LMOSA_7150
lmo2085	LMOSA_720
lmo2755	LMOSA_7230
lmo2758	LMOSA_7260
lmo2777	LMOSA_7470
lmo2785	LMOSA_7550
lmo2797	LMOSA_7640
lmo2832	LMOSA_7990
lmo0007	LMOSA_8300
lmo0013	LMOSA_8410
lmo0015	LMOSA_8430
lmo0016	LMOSA_8440
lmo0019	LMOSA_8470
lmo0021	LMOSA_8490
lmo0027	LMOSA_8550
lmo0029	LMOSA_8630
lmo0036	LMOSA_8700
lmo0038	LMOSA_8720
lmo0039	LMOSA_8730
lmo0040	LMOSA_8740
lmo0043	LMOSA_8770
lmo0056	LMOSA_8910
lmo2106	LMOSA_940
lmo2290	LMOSA_9640
lmo2289	LMOSA_9650
lmo0084	LMOSA_9830
lmo0091	LMOSA_9900
lmo0092	LMOSA_9910
>SigH (lmo0243)	>SigH (LMOSA_11410)	doi:10.1128/AEM.00952-10
lmo0101	LMOSA_10010
lmo2114	LMOSA_1020
lmo0134	LMOSA_10330
lmo0184	LMOSA_10770
lmo0189	LMOSA_10820
lmo0248	LMOSA_11450
lmo0249	LMOSA_11460
lmo0263	LMOSA_11650
homolog was not found in EGDe (LMOSA_11660)	LMOSA_11660
lmo0264	LMOSA_11670
lmo0291	LMOSA_11950
lmo2132	LMOSA_1210
lmo0321	LMOSA_12270
lmo0401	LMOSA_13030
lmo2153	LMOSA_1420
lmo0539	LMOSA_14430
lmo2159	LMOSA_1480
lmo0579	LMOSA_14820
lmo0580	LMOSA_14830
lmo0596	LMOSA_14990
lmo2161	LMOSA_1500
lmo0602	LMOSA_15050
lmo0603	LMOSA_15060
lmo0647	LMOSA_15500
lmo0651	LMOSA_15540
lmo0654	LMOSA_15570
lmo0695	LMOSA_16010
lmo0696	LMOSA_16020
lmo0698	LMOSA_16040
lmo0699	LMOSA_16050
lmo0705	LMOSA_16110
lmo0715	LMOSA_16200
lmo0719	LMOSA_16240
lmo0724	LMOSA_16290
lmo0725	LMOSA_16300
lmo0727	LMOSA_16310
lmo2189	LMOSA_1790
lmo2190	LMOSA_1800
lmo0911	LMOSA_18030
lmo2191	LMOSA_1810
lmo0937	LMOSA_18280
lmo0943	LMOSA_18330
lmo0944	LMOSA_18340
lmo0953	LMOSA_18430
lmo0964	LMOSA_18540
lmo0994	LMOSA_18850
lmo2199	LMOSA_1890
lmo2200	LMOSA_1891
lmo2203	LMOSA_1920
lmo1035	LMOSA_19270
lmo1051	LMOSA_19430
lmo1057	LMOSA_19490
lmo1058	LMOSA_19500
lmo1059	LMOSA_19510
lmo1068	LMOSA_19560
lmo2213	LMOSA_2020
lmo1219	LMOSA_20850
lmo1220	LMOSA_20860
lmo1233	LMOSA_20990
lmo1241	LMOSA_21650
lmo1254	LMOSA_21790
lmo1255	LMOSA_21800
lmo1256	LMOSA_21810
lmo1258	LMOSA_21830
lmo1267	LMOSA_21910
lmo1295	LMOSA_22180
lmo1301	LMOSA_22250
lmo1317	LMOSA_22400
lmo1341	LMOSA_22630
lmo1342	LMOSA_22640
lmo1344	LMOSA_22650
lmo1346	LMOSA_22670
lmo1347	LMOSA_22680
lmo1357	LMOSA_22780
lmo1389	LMOSA_23100
lmo1390	LMOSA_23110
lmo1391	LMOSA_23120
lmo1414	LMOSA_23350
lmo1449	LMOSA_23700
lmo1454	LMOSA_23750
lmo1455	LMOSA_23760
lmo1456	LMOSA_23770
lmo2036	LMOSA_240
lmo1482	LMOSA_24040
lmo1483	LMOSA_24050
lmo1484	LMOSA_24060
lmo1503	LMOSA_24250
lmo1519	LMOSA_24410
lmo1520	LMOSA_24420
lmo1526	LMOSA_24480
lmo1531	LMOSA_24530
lmo1548	LMOSA_24700
lmo2037	LMOSA_250
lmo2230	LMOSA_2540
lmo2231	LMOSA_2550
lmo2232	LMOSA_2560
lmo1649	LMOSA_25690
lmo1674	LMOSA_25960
lmo2038	LMOSA_260
lmo1699	LMOSA_26220
lmo1704	LMOSA_26270
lmo1708	LMOSA_26310
lmo1727	LMOSA_26490
lmo1755	LMOSA_26760
lmo1775	LMOSA_26960
lmo1795	LMOSA_27180
lmo1806	LMOSA_27290
lmo1810	LMOSA_27330
lmo1813	LMOSA_27360
lmo1848	LMOSA_27710
lmo1853	LMOSA_27760
lmo1858	LMOSA_27810
lmo1859	LMOSA_27820
lmo1860	LMOSA_27830
lmo1861	LMOSA_27840
lmo1862	LMOSA_27850
lmo1863	LMOSA_27860
lmo2256	LMOSA_2800
lmo2257	LMOSA_2801
lmo1888	LMOSA_28110
lmo1897	LMOSA_28200
lmo1934	LMOSA_28560
lmo2264	LMOSA_2860
lmo1975	LMOSA_28910
lmo1992	LMOSA_29070
lmo1993	LMOSA_29080
lmo2018	LMOSA_29330
lmo2335	LMOSA_2940
lmo2340	LMOSA_2980
lmo2386	LMOSA_3540
lmo2393	LMOSA_3620
lmo2406	LMOSA_3730
lmo2432	LMOSA_3970
lmo2453	LMOSA_4190
lmo2462	LMOSA_4280
lmo2468	LMOSA_4340
lmo2471	LMOSA_4370
lmo2057	LMOSA_440
lmo2478	LMOSA_4440
lmo2485	LMOSA_4510
lmo2505	LMOSA_4710
lmo2506	LMOSA_4720
lmo2507	LMOSA_4730
lmo2511	LMOSA_4770
lmo2522	LMOSA_4880
lmo2534	LMOSA_5000
lmo2535	LMOSA_5010
lmo2546	LMOSA_5120
lmo2573	LMOSA_5390
lmo2574	LMOSA_5400
lmo2069	LMOSA_560
lmo2603	LMOSA_5700
lmo2615	LMOSA_5820
lmo2616	LMOSA_5830
lmo2617	LMOSA_5840
lmo2618	LMOSA_5850
lmo2619	LMOSA_5860
lmo2620	LMOSA_5870
lmo2621	LMOSA_5880
lmo2622	LMOSA_5890
lmo2625	LMOSA_5920
lmo2626	LMOSA_5930
lmo2627	LMOSA_5940
lmo2628	LMOSA_5950
lmo2631	LMOSA_5980
lmo2632	LMOSA_5990
lmo2649	LMOSA_6150
lmo2654	LMOSA_6200
lmo2655	LMOSA_6210
lmo2656	LMOSA_6220
lmo2671	LMOSA_6380
lmo2690	LMOSA_6570
lmo2692	LMOSA_6590
lmo2748	LMOSA_7150
lmo2085	LMOSA_720
lmo2758	LMOSA_7260
lmo2792	LMOSA_7590
lmo2828	LMOSA_7950
lmo2832	LMOSA_7990
lmo0027	LMOSA_8550
>PrfA (lmo0200)	>PrfA (LMOSA_10930)	doi:10.1099/mic.0.2007/010314-0 and doi.org/10.1046/j.1365-2958.2003.03413.x
lmo0133	LMOSA_10320
lmo0134	LMOSA_10330
lmo0169	LMOSA_10650
lmo0170	LMOSA_10660
lmo0201	LMOSA_10940
lmo0202	LMOSA_10950
lmo0203	LMOSA_10960
lmo0204	LMOSA_10970
lmo0205	LMOSA_10980
lmo0242	LMOSA_11400
lmo0263	LMOSA_11650
homolog was not found in EGDe (LMOSA_11660)	LMOSA_11660
lmo0264	LMOSA_11670
lmo0433	LMOSA_13470
lmo0434	LMOSA_13480
lmo0439	LMOSA_13520
lmo0539	LMOSA_14430
lmo2156	LMOSA_1450
lmo0555	LMOSA_14590
lmo0596	LMOSA_14990
lmo0602	LMOSA_15050
lmo0641	LMOSA_15440
lmo0654	LMOSA_15570
lmo0669	LMOSA_15750
lmo0670	LMOSA_15760
lmo0676	LMOSA_15820
lmo0781	LMOSA_16670
lmo0782	LMOSA_16680
lmo0783	LMOSA_16690
lmo0784	LMOSA_16700
lmo0788	LMOSA_16740
lmo0794	LMOSA_16820
lmo0796	LMOSA_16840
lmo0838	LMOSA_17280
lmo0893	LMOSA_17840
lmo0913	LMOSA_18050
lmo0937	LMOSA_18280
lmo0953	LMOSA_18430
lmo0994	LMOSA_18850
lmo2213	LMOSA_2020
lmo2219	LMOSA_2080
lmo1261	LMOSA_21860
lmo1425	LMOSA_23460
lmo1426	LMOSA_23470
lmo1427	LMOSA_23480
lmo1428	LMOSA_23490
homolog was not found in EGDe	LMOSA_25220
lmo1602	LMOSA_25230
lmo2230	LMOSA_2540
lmo2231	LMOSA_2550
lmo1694	LMOSA_26170
lmo1786	LMOSA_27080
lmo2391	LMOSA_3600
lmo2477	LMOSA_4430
lmo2570	LMOSA_5360
lmo2571	LMOSA_5370
lmo2572	LMOSA_5380
lmo2573	LMOSA_5390
lmo2067	LMOSA_540
lmo2673	LMOSA_6400
lmo2695	LMOSA_6620
lmo2696	LMOSA_6630
lmo2697	LMOSA_6640
lmo2748	LMOSA_7150
lmo0019	LMOSA_8470
lmo0043	LMOSA_8770
>Rex (lmo2072)	>Rex (LMOSA_590)	Regulog predicted in the current study
lmo0354	LMOSA_12580
lmo0355	LMOSA_12590
lmo0415	LMOSA_13170
lmo2170	LMOSA_1590
lmo2171	LMOSA_1600
lmo2172	LMOSA_1610
lmo0912	LMOSA_18040
lmo2216	LMOSA_2050
lmo2217	LMOSA_2060
lmo1258	LMOSA_21830
lmo1538	LMOSA_24600
lmo1539	LMOSA_24610
lmo2233	LMOSA_2570
lmo2238	LMOSA_2620
lmo1757	LMOSA_26780
lmo1758	LMOSA_26790
lmo1759	LMOSA_26800
lmo2245	LMOSA_2690
lmo2246	LMOSA_2700
lmo2247	LMOSA_2710
lmo2638	LMOSA_6050
lmo2715	LMOSA_6820
lmo2716	LMOSA_6830
lmo2717	LMOSA_6840
lmo2718	LMOSA_6850
lmo0013	LMOSA_8410
lmo0014	LMOSA_8420
lmo0015	LMOSA_8430
lmo0016	LMOSA_8440
lmo0029	LMOSA_8630
>CtsR (lmo0229)	>CtsR (LMOSA_11270)	Regulog predicted in the current study
lmo0229	LMOSA_11270
lmo0230	LMOSA_11280
lmo0231	LMOSA_11290
lmo0232	LMOSA_11300
lmo0997	LMOSA_18880
lmo2205	LMOSA_1940
lmo2206	LMOSA_1950
>CcpA (lmo1599)	>CcpA (LMOSA_25200)	Regulog predicted in the current study
lmo0105	LMOSA_10050
lmo0109	LMOSA_10090
lmo0110	LMOSA_10100
lmo0192	LMOSA_10850
lmo2121	LMOSA_1100
lmo2122	LMOSA_1110
lmo2123	LMOSA_1120
lmo2124	LMOSA_1130
lmo2125	LMOSA_1140
homolog was not found in EGDe (LMOSA_11530)	LMOSA_11530
homolog was not found in EGDe (LMOSA_11540)	LMOSA_11540
lmo2127	LMOSA_1160
lmo0278	LMOSA_11820
lmo0279	LMOSA_11830
lmo2133	LMOSA_1220
lmo2134	LMOSA_1230
lmo2135	LMOSA_1240
lmo2136	LMOSA_1250
lmo2137	LMOSA_1260
lmo2138	LMOSA_1270
lmo2139	LMOSA_1280
lmo2140	LMOSA_1290
lmo2141	LMOSA_1300
lmo0425	LMOSA_13240
lmo0426	LMOSA_13250
lmo0427	LMOSA_13260
lmo0428	LMOSA_13270
lmo0429	LMOSA_13280
lmo0501	LMOSA_14060
lmo0502	LMOSA_14070
lmo0503	LMOSA_14080
lmo0504	LMOSA_14090
lmo0505	LMOSA_14100
lmo0506	LMOSA_14110
lmo0517	LMOSA_14220
lmo0521	LMOSA_14260
lmo0522	LMOSA_14270
lmo0535	LMOSA_14390
lmo0536	LMOSA_14400
lmo0542	LMOSA_14460
lmo0543	LMOSA_14470
lmo0544	LMOSA_14480
lmo0545	LMOSA_14490
lmo0546	LMOSA_14500
lmo0643	LMOSA_15460
lmo2175	LMOSA_1640
lmo2176	LMOSA_1650
lmo0813	LMOSA_17010
lmo0858	LMOSA_17490
lmo0873	LMOSA_17640
lmo0874	LMOSA_17650
lmo0875	LMOSA_17660
lmo0876	LMOSA_17670
lmo0877	LMOSA_17680
lmo0878	LMOSA_17690
lmo0879	LMOSA_17700
lmo0901	LMOSA_17930
lmo0902	LMOSA_17940
lmo0914	LMOSA_18060
lmo0915	LMOSA_18070
lmo0916	LMOSA_18080
lmo0917	LMOSA_18090
lmo0918	LMOSA_18100
lmo1042	LMOSA_19340
lmo1043	LMOSA_19350
lmo2210	LMOSA_1990
lmo1150	LMOSA_20170
lmo1172	LMOSA_20390
lmo1173	LMOSA_20400
lmo1389	LMOSA_23100
lmo1390	LMOSA_23110
lmo1391	LMOSA_23120
lmo1406	LMOSA_23270
lmo1538	LMOSA_24600
lmo1539	LMOSA_24610
lmo1570	LMOSA_24920
lmo1726	LMOSA_26480
lmo1727	LMOSA_26490
lmo1728	LMOSA_26500
lmo1729	LMOSA_26510
lmo1730	LMOSA_26520
lmo1731	LMOSA_26530
lmo1732	LMOSA_26540
lmo1917	LMOSA_28390
lmo2007	LMOSA_29220
lmo2008	LMOSA_29230
lmo2009	LMOSA_29240
lmo2010	LMOSA_29250
lmo2011	LMOSA_29260
lmo2012	LMOSA_29270
lmo2013	LMOSA_29280
lmo2014	LMOSA_29290
lmo2340	LMOSA_2980
lmo2341	LMOSA_2990
lmo2436	LMOSA_4010
lmo2437	LMOSA_4020
lmo2590	LMOSA_5570
lmo2646	LMOSA_6120
lmo2647	LMOSA_6130
lmo2648	LMOSA_6140
lmo2649	LMOSA_6150
lmo2650	LMOSA_6160
lmo2651	LMOSA_6170
lmo2663	LMOSA_6300
lmo2664	LMOSA_6310
lmo2665	LMOSA_6320
lmo2666	LMOSA_6330
lmo2667	LMOSA_6340
lmo2668	LMOSA_6350
lmo2693	LMOSA_6600
lmo2694	LMOSA_6610
lmo2695	LMOSA_6620
lmo2696	LMOSA_6630
lmo2697	LMOSA_6640
lmo2708	LMOSA_6760
lmo2709	LMOSA_6770
lmo2083	LMOSA_700
lmo2742	LMOSA_7090
lmo2084	LMOSA_710
lmo2743	LMOSA_7100
lmo2773	LMOSA_7430
lmo2093	LMOSA_800
lmo2094	LMOSA_810
lmo2095	LMOSA_820
lmo2096	LMOSA_830
lmo2097	LMOSA_840
lmo0020	LMOSA_8480
lmo0021	LMOSA_8490
lmo2098	LMOSA_850
lmo0022	LMOSA_8500
lmo0023	LMOSA_8510
lmo0024	LMOSA_8520
lmo0025	LMOSA_8530
lmo2099	LMOSA_860
lmo0030	LMOSA_8640
lmo0031	LMOSA_8650
lmo0032	LMOSA_8660
lmo0033	LMOSA_8670
lmo0034	LMOSA_8680
lmo0035	LMOSA_8690
lmo0036	LMOSA_8700
lmo0037	LMOSA_8710
lmo0038	LMOSA_8720
lmo0039	LMOSA_8730
lmo0040	LMOSA_8740
>ArgR (lmo1367)	>ArgR (LMOSA_22880)	doi:10.1093/nar/gkp894
lmo1367	LMOSA_22880
lmo1587	LMOSA_25090
lmo1588	LMOSA_25100
lmo1589	LMOSA_25110
lmo1590	LMOSA_25120
lmo1591	LMOSA_25130
lmo2090	LMOSA_770
lmo2091	LMOSA_780
>BglR (lmo1727)	>BglR (LMOSA_26490)	doi:10.1093/nar/gkp894
lmo1727	LMOSA_26490
lmo1728	LMOSA_26500
lmo1729	LMOSA_26510
lmo1730	LMOSA_26520
lmo1731	LMOSA_26530
lmo1732	LMOSA_26540
>BglR2 (lmo0535)	>BglR2 (LMOSA_14390)	doi:10.1093/nar/gkp894
lmo0261	LMOSA_11600
lmo0535	LMOSA_14390
lmo0536	LMOSA_14400
lmo0018	LMOSA_8460
>CcpB (lmo2737)	>CcpB (LMOSA_7040)
lmo2737	LMOSA_7040
lmo2738	LMOSA_7050
>CsoR (lmo1854)	>CsoR (LMOSA_27770)	doi:10.1093/nar/gkp894
lmo1852	LMOSA_27750
lmo1853	LMOSA_27760
lmo1854	LMOSA_27770
>CzrA (lmo2493)	>CzrA (LMOSA_4590)	doi:10.1093/nar/gkp894
lmo2490	LMOSA_4560
lmo2491	LMOSA_4570
lmo2492	LMOSA_4580
lmo2493	LMOSA_4590
>Fur (lmo1956)	>Fur (LMOSA_28790)	doi:10.1093/nar/gkp894
lmo0484	LMOSA_13870
lmo0541	LMOSA_14450
lmo2181	LMOSA_1710
lmo0829	LMOSA_17180
lmo2182	LMOSA_1720
lmo2183	LMOSA_1730
lmo2184	LMOSA_1740
lmo2185	LMOSA_1750
lmo2186	LMOSA_1760
lmo0943	LMOSA_18330
lmo1476	LMOSA_23980
lmo2260	LMOSA_2820
lmo2261	LMOSA_2830
lmo1956	LMOSA_28790
lmo1957	LMOSA_28800
lmo1958	LMOSA_28810
lmo1959	LMOSA_28820
lmo1960	LMOSA_28830
lmo1961	LMOSA_28840
lmo2429	LMOSA_3940
lmo2430	LMOSA_3950
lmo2431	LMOSA_3960
lmo2785	LMOSA_7550
lmo2104	LMOSA_910
lmo2105	LMOSA_920
>GmuR (lmo0902)	>GmuR (LMOSA_17940)	doi:10.1093/nar/gkp894
lmo0574	LMOSA_14770
lmo0575	LMOSA_14780
lmo0901	LMOSA_17930
lmo0902	LMOSA_17940
lmo2110	LMOSA_980
>HisR (lmo1763)	>HisR (LMOSA_26840)	doi:10.1093/nar/gkp894
lmo0561	LMOSA_14650
lmo0562	LMOSA_14660
lmo0563	LMOSA_14670
lmo0564	LMOSA_14680
lmo0565	LMOSA_14690
lmo0566	LMOSA_14700
lmo0567	LMOSA_14710
lmo0568	LMOSA_14720
lmo0569	LMOSA_14730
lmo0570	LMOSA_14740
lmo1763	LMOSA_26840
>HrcA (lmo1475)	>HrcA (LMOSA_23970)	doi:10.1093/nar/gkp894
lmo1472	LMOSA_23940
lmo1473	LMOSA_23950
lmo1474	LMOSA_23960
lmo1475	LMOSA_23970
lmo2068	LMOSA_550
lmo2069	LMOSA_560
>LexA (lmo1302)	>LexA (LMOSA_22260)	doi:10.1093/nar/gkp894
lmo0157	LMOSA_10530
lmo0158	LMOSA_10540
lmo2220	LMOSA_2090
lmo2222	LMOSA_2120
lmo1301	LMOSA_22250
lmo1302	LMOSA_22260
lmo1398	LMOSA_23190
lmo1574	LMOSA_24960
lmo1638	LMOSA_25600
lmo1639	LMOSA_25610
lmo1757	LMOSA_26780
lmo1758	LMOSA_26790
lmo1759	LMOSA_26800
lmo2265	LMOSA_2870
lmo2266	LMOSA_2880
lmo2267	LMOSA_2890
lmo1975	LMOSA_28910
lmo2268	LMOSA_2900
lmo2488	LMOSA_4540
lmo2489	LMOSA_4550
lmo2675	LMOSA_6420
lmo2676	LMOSA_6430
lmo0030	LMOSA_8640
lmo0031	LMOSA_8650
lmo0031	LMOSA_8650
lmo0032	LMOSA_8660
lmo0033	LMOSA_8670
lmo0034	LMOSA_8680
lmo0035	LMOSA_8690
>TF lmo0031 (lmo0031)	>TF lmo0031 (LMOSA_8650)	doi:10.1093/nar/gkp894
lmo0030	LMOSA_8640
lmo0031	LMOSA_8650
lmo0032	LMOSA_8660
lmo0033	LMOSA_8670
lmo0034	LMOSA_8680
lmo0035	LMOSA_8690
>MdxR (lmo2128)	>MdxR (LMOSA_1170)	doi:10.1093/nar/gkp894
lmo2121	LMOSA_1100
lmo2122	LMOSA_1110
lmo2123	LMOSA_1120
lmo2124	LMOSA_1130
lmo2125	LMOSA_1140
lmo2126	LMOSA_1150
lmo2128	LMOSA_1170
>MntR (lmo1878)	>MntR (LMOSA_28010)	doi:10.1093/nar/gkp894
lmo1424	LMOSA_23450
lmo1847	LMOSA_27700
lmo1848	LMOSA_27710
lmo1849	LMOSA_27720
lmo1878	LMOSA_28010
>NagR (lmo0958)	>NagR (LMOSA_18480)	doi:10.1093/nar/gkp894
lmo0830	LMOSA_17190
lmo0956	LMOSA_18460
lmo0957	LMOSA_18470
lmo0958	LMOSA_18480
lmo1571	LMOSA_24930
lmo1883	LMOSA_28060
>NrdR (lmo1562)	>NrdR (LMOSA_24840)	doi:10.1093/nar/gkp894
lmo0279	LMOSA_11830
lmo2153	LMOSA_1420
lmo2154	LMOSA_1430
lmo2155	LMOSA_1440
lmo1562	LMOSA_24840
>PdxR (lmo2100)	>PdxR (LMOSA_870)	doi:10.1093/nar/gkp894
lmo2100	LMOSA_870
lmo2101	LMOSA_880
lmo2102	LMOSA_890
>TreR (lmo1253)	>TreR (LMOSA_21780)	doi:10.1093/nar/gkp894
lmo1253	LMOSA_21780
lmo1254	LMOSA_21790
lmo1255	LMOSA_21800
>UriR (lmo1994)	>UriR (LMOSA_29090)	doi:10.1093/nar/gkp894
lmo1993	LMOSA_29080
lmo1994	LMOSA_29090
>YcjW (lmo2842)	>YcjW (LMOSA_8080)	doi:10.1093/nar/gkp894
lmo2833	LMOSA_8000
lmo2834	LMOSA_8010
lmo2835	LMOSA_8020
lmo2836	LMOSA_8030
lmo2837	LMOSA_8040
lmo2838	LMOSA_8050
lmo2839	LMOSA_8060
lmo2840	LMOSA_8070
lmo2842	LMOSA_8080
>YhcF (lmo1725)	>YhcF (LMOSA_26470)	doi:10.1093/nar/gkp894
lmo1723	LMOSA_26450
lmo1724	LMOSA_26460
lmo1725	LMOSA_26470
>YtrA (lmo2241)	>YtrA (LMOSA_2650)	doi:10.1093/nar/gkp894
lmo2239	LMOSA_2630
lmo2240	LMOSA_2640
lmo2241	LMOSA_2650
>Zur (lmo1445)	>Zur (LMOSA_23660)	doi:10.1093/nar/gkp894
lmo0153	LMOSA_10490
lmo0154	LMOSA_10500
lmo0155	LMOSA_10510
lmo1445	LMOSA_23660
lmo1446	LMOSA_23670
lmo1447	LMOSA_23680
lmo1671	LMOSA_25930
lmo1882	LMOSA_28050
>BirA (lmo1904)	>BirA (LMOSA_28270)	doi:10.1093/nar/gkp894
lmo0597a	LMOSA_15010
lmo1904	LMOSA_28270
>DegU (lmo2515)	>DegU (LMOSA_4810)	doi:10.1016/j.femsle.2005.09.011
lmo0156	LMOSA_10520
lmo0180	LMOSA_10730
lmo0182	LMOSA_10750
lmo0184	LMOSA_10770
lmo0415	LMOSA_13170
lmo0428	LMOSA_13270
lmo0511	LMOSA_14160
lmo0514	LMOSA_14190
lmo0540	LMOSA_14440
lmo0651	LMOSA_15540
lmo0676	LMOSA_15820
lmo0677	LMOSA_15830
lmo0678	LMOSA_15840
lmo0679	LMOSA_15850
lmo0680	LMOSA_15860
lmo0681	LMOSA_15870
lmo0682	LMOSA_15880
lmo0683	LMOSA_15890
lmo0684	LMOSA_15900
lmo0685	LMOSA_15910
lmo0686	LMOSA_15920
lmo0687	LMOSA_15930
lmo0688	LMOSA_15940
lmo0689	LMOSA_15950
lmo0690	LMOSA_15960
lmo0691	LMOSA_15970
lmo0692	LMOSA_15980
lmo0693	LMOSA_15990
lmo0694	LMOSA_16000
lmo0695	LMOSA_16010
lmo0696	LMOSA_16020
lmo0697	LMOSA_16030
lmo0698	LMOSA_16040
lmo0699	LMOSA_16050
lmo0700	LMOSA_16060
lmo0701	LMOSA_16070
lmo0702	LMOSA_16080
lmo0703	LMOSA_16090
lmo0704	LMOSA_16100
lmo0705	LMOSA_16110
lmo0706	LMOSA_16120
lmo0707	LMOSA_16130
lmo0708	LMOSA_16140
lmo0710	LMOSA_16150
lmo0711	LMOSA_16160
lmo0712	LMOSA_16170
lmo0713	LMOSA_16180
lmo0714	LMOSA_16190
lmo0715	LMOSA_16200
lmo0716	LMOSA_16210
lmo0717	LMOSA_16220
lmo0718	LMOSA_16230
lmo0723	LMOSA_16280
lmo0724	LMOSA_16290
lmo0782	LMOSA_16680
lmo0783	LMOSA_16690
lmo0784	LMOSA_16700
lmo0811	LMOSA_16990
lmo0964	LMOSA_18540
lmo0990	LMOSA_18810
lmo1216	LMOSA_20820
lmo1254	LMOSA_21790
lmo1257	LMOSA_21820
lmo1330	LMOSA_22530
lmo1494	LMOSA_24160
lmo1516	LMOSA_24380
lmo1699	LMOSA_26220
lmo1700	LMOSA_26230
lmo1998	LMOSA_29130
lmo1999	LMOSA_29140
lmo2000	LMOSA_29150
lmo2446	LMOSA_4120
lmo2467	LMOSA_4330
lmo2515	LMOSA_4810
lmo2663	LMOSA_6300
lmo2666	LMOSA_6330
lmo2683	LMOSA_6500
lmo2717	LMOSA_6840
lmo2718	LMOSA_6850
lmo2803	LMOSA_7710
lmo2806	LMOSA_7750
lmo0032	LMOSA_8660
lmo2296	LMOSA_9580
lmo2294	LMOSA_9600
lmo2292	LMOSA_9620
>liaR (lmo1022)	>liaR (LMOSA_19140)	doi:10.1099/mic.0.044776-0
lmo0193	LMOSA_10860
lmo0194	LMOSA_10870
lmo0195	LMOSA_10880
homolog was not found in EGDe (LMOSA_12960)	LMOSA_12960
homolog was not found in EGDe (LMOSA_12970)	LMOSA_12970
lmo0954	LMOSA_18440
lmo0955	LMOSA_18450
lmo1020	LMOSA_19120
lmo1022	LMOSA_19140
lmo2207	LMOSA_1960
lmo1636	LMOSA_25580
lmo1637	LMOSA_25590
lmo2258	LMOSA_2810
lmo1966	LMOSA_28890
lmo1967	LMOSA_28900
lmo2484	LMOSA_4500
lmo2485	LMOSA_4510
lmo2486	LMOSA_4520
lmo2487	LMOSA_4530
lmo2567	LMOSA_5320
lmo2568	LMOSA_5330
lmo2745	LMOSA_7120
lmo0047	LMOSA_8810
>CesR (lmo2422)	>CesR (LMOSA_3870)	doi:10.1099/mic.0.055467-0
lmo2120	LMOSA_1080
lmo0441	LMOSA_13540
lmo0443	LMOSA_13560
lmo1037	LMOSA_19290
lmo1215	LMOSA_20810
lmo1416	LMOSA_23370
lmo2419	LMOSA_3840
lmo2420	LMOSA_3850
lmo2438	LMOSA_4030
lmo2442	LMOSA_4070
lmo2683	LMOSA_6500
lmo2689	LMOSA_6560
lmo2812	LMOSA_7790
>LisRK (lmo1377)	>LisRK (LMOSA_22990)	doi:10.1128/AAC.46.9.2784–2790.2002
lmo1021	LMOSA_19130
lmo2229	LMOSA_2530
lmo2487	LMOSA_4530
>resD (lmo1948)	>resD (LMOSA_28710)	doi:10.1111/j.1365-2958.2006.05328.x
lmo0200	LMOSA_10930
lmo0201	LMOSA_10940
lmo0202	LMOSA_10950
lmo0204	LMOSA_10970
lmo0433	LMOSA_13470
lmo2717	LMOSA_6840
lmo2718	LMOSA_6850
lmo0096	LMOSA_9950
>VirR (lmo1745)	>VirR (LMOSA_26660)	doi:10.1111/j.1365-2958.2005.04776.x
lmo2114	LMOSA_1020
lmo2115	LMOSA_1030
lmo2156	LMOSA_1450
lmo0604	LMOSA_15070
lmo2177	LMOSA_1660
lmo0971	LMOSA_18610
lmo0972	LMOSA_18620
lmo0973	LMOSA_18630
lmo0974	LMOSA_18640
lmo1696	LMOSA_26190
lmo1741	LMOSA_26620
lmo1742	LMOSA_26630
lmo1743	LMOSA_26640
lmo1744	LMOSA_26650
lmo1745	LMOSA_26660
lmo2439	LMOSA_4040
