# Supplementary material for: Analysis of temporal gene regulation of Listeria monocytogenes revealed distinct regulatory response modes after exposure to high pressure processing
Source: BMC Genomics. 2021 Apr 14;22:266. doi: 10.1186/s12864-021-07461-0 (PMC8045354; doi:10.1186/s12864-021-07461-0)
Supplement: Supplementary file 3 — Additional file 3 Table S2 (.xls format): Content of the matrix A with connectivity strength (CS) values for each TF-TG connection. [file 12864_2021_7461_MOESM3_ESM.xlsx]

## Sheet: Sheet1
>TF name (Locus ID in EGD-e strain)	>TF name (Locus ID in ScottA strain)
Locus ID for TG in EGD-e strain	Locus ID for TG in ScottA strain	Gene name	Gene function	CS	Functional group	Reference for regulon
>SigL/rpoN (lmo2461)	>SigL/rpoN (LMOSA_4270)
lmo2032	LMOSA_ 200	ftsZ	cell division protein FtsZ	0.0751968	cell division
lmo2057	LMOSA_ 440	ctaB	protoheme IX farnesyltransferase	-0.285584	membrane
lmo2101	LMOSA_ 880	yaaD	pyridoxal biosynthesis lyase PdxS	-0.135449	energy
lmo2103	LMOSA_ 900	eutD	phosphotransacetylase	-1.7311	other
lmo2114	LMOSA_ 1020	yvcR	ABC transporter ATP-binding protein	-0.738404	membrane
lmo2115	LMOSA_ 1030		ABC transporter permease	-2.00075	membrane
lmo2134	LMOSA_ 1230		fructose-1,6-biphosphate aldolase type II	0.973281	energy
lmo2173	LMOSA_ 1620	rocR	sigma-54-dependent transcriptional regulator	1.93889	TF
lmo2177	LMOSA_ 1660	yvlA	hypothetical protein	-0.716645	unknown
lmo2192	LMOSA_ 1820	oppF	peptide ABC transporter ATP-binding protein	0.938726	membrane
lmo2201	LMOSA_ 1900	fabF	3-oxoacyl-ACP synthase	-0.888747	other
lmo2206	LMOSA_ 1950	clpC	endopeptidase Clp ATP-binding chain C	-0.588413	chaperone
lmo2219	LMOSA_ 2080	prsA	foldase	-0.533261	chaperone
lmo2257	LMOSA_ 2801		hypothetical protein	-0.841629	unknown
lmo2259	LMOSA_ 2811		PTS beta-glucoside transporter subunit IIA	-1.63377	membrane/energy
lmo2340	LMOSA_ 2980		hypothetical protein	-2.35477	unknown
lmo2363	LMOSA_ 3220		glutamate decarboxylase	-1.37636	other
lmo2434	LMOSA_ 3990		glutamate decarboxylase	1.69328	other
lmo2456	LMOSA_ 4220	pgm	phosphoglyceromutase	3.2812	energy
lmo2457	LMOSA_ 4230	tpiA	triosephosphate isomerase	3.28711	energy
lmo2458	LMOSA_ 4240	pgk	phosphoglycerate kinase	2.30953	energy
lmo2459	LMOSA_ 4250	gapB	glyceraldehyde-3-phosphate dehydrogenase	2.29297	energy
lmo2460	LMOSA_ 4260	cggR	transcriptional regulator	5.1489	TF
lmo2468	LMOSA_ 4340	clpP	ATP-dependent Clp protease proteolytic subunit	2.1096	chaperone
lmo2478	LMOSA_ 4440	trxB	thioredoxin reductase	-0.748254	other
lmo2484	LMOSA_ 4500	yvlD	hypothetical protein	-0.00729363	unknown
lmo2485	LMOSA_ 4510	yvlC	hypothetical protein	-0.706962	unknown
lmo2495	LMOSA_ 4610	pstBB	phosphate ABC transporter ATP-binding protein	2.46314	membrane
lmo2505	LMOSA_ 4710	spl	peptidoglycan lytic protein P45	1.1755	cell wall
lmo2506	LMOSA_ 4720	ftsX	cell division protein FtsX	1.5922	cell division
lmo2507	LMOSA_ 4730	ftsE	cell division protein FtsE	0.69408	cell division
lmo2518	LMOSA_ 4840	ywtF	LytR family transcriptional regulator	-2.71923	TF
lmo2522	LMOSA_ 4880	yocH	cell wall-binding protein	-1.97431	cell wall
lmo2528	LMOSA_ 4940	atpC	ATP synthase F0F1 subunit epsilon	0.718637	membrane/energy
lmo2548	LMOSA_ 5140	rpmE2	50S ribosomal protein L31	-0.756882	ribosom
lmo2552	LMOSA_ 5170	murAB	UDP-N-acetylglucosamine 1-carboxyvinyltransferase	-1.04429	cell wall
lmo2559	LMOSA_ 5240	pyrG	CTP synthetase	-0.485934	other
lmo2569	LMOSA_ 5340		peptide ABC transporter substrate-binding protein	0.908563	membrane
lmo2581	LMOSA_ 5470		hypothetical protein	0.769707	unknown
lmo2583	LMOSA_ 5490		DNA-binding response regulator	0.739879	TF
lmo2590	LMOSA_ 5570	salA	ATP-binding protein	-2.08792	other
lmo2605	LMOSA_ 5720	rplQ	50S ribosomal protein L17	-0.505941	ribosom
lmo2606	LMOSA_ 5730	rpoA	DNA-directed RNA polymerase subunit alpha	0.740654	other
lmo2607	LMOSA_ 5740	rpsK	30S ribosomal protein S11	0.368586	ribosom
lmo2608	LMOSA_ 5750	rpsM	30S ribosomal protein S13	0.0960593	ribosom
lmo2609	LMOSA_ 5760	rpmJ	50S ribosomal protein L36	0.782505	ribosom
lmo2610	LMOSA_ 5770	infA	translation initiation factor IF-1	-0.58937	other
lmo2611	LMOSA_ 5780	adK	adenylate kinase	-0.111495	energy
lmo2612	LMOSA_ 5790	secY	preprotein translocase subunit SecY	0.271668	membrane
lmo2614	LMOSA_ 5810	rpmD	50S ribosomal protein L30	-0.198548	ribosom
lmo2615	LMOSA_ 5820	rpsE	30S ribosomal protein S5	1.0385	ribosom
lmo2616	LMOSA_ 5830	rplR	50S ribosomal protein L18	0.583558	ribosom
lmo2617	LMOSA_ 5840	rplF	50S ribosomal protein L6	0.32903	ribosom
lmo2618	LMOSA_ 5850	rpsH	30S ribosomal protein S8	1.2824	ribosom
lmo2621	LMOSA_ 5880	rplX	50S ribosomal protein L24	1.01165	ribosom
lmo2622	LMOSA_ 5890	rplN	50S ribosomal protein L14	-0.250895	ribosom
lmo2623	LMOSA_ 5900	rpsQ	30S ribosomal protein S17	-0.271255	ribosom
lmo2625	LMOSA_ 5920	rplP	50S ribosomal protein L16	-0.156734	ribosom
lmo2626	LMOSA_ 5930	rpsC	30S ribosomal protein S3	0.00329454	ribosom
lmo2627	LMOSA_ 5940	rplV	50S ribosomal protein L22	-0.629423	ribosom
lmo2628	LMOSA_ 5950	rpsS	30S ribosomal protein S19	1.39931	ribosom
lmo2629	LMOSA_ 5960	rplB	50S ribosomal protein L2	-1.56811	ribosom
lmo2630	LMOSA_ 5970	rplW	50S ribosomal protein L23	-0.303049	ribosom
lmo2631	LMOSA_ 5980	rplD	50S ribosomal protein L4	0.847062	ribosom
lmo2632	LMOSA_ 5990	rplC	50S ribosomal protein L3	1.08543	ribosom
lmo2633	LMOSA_ 6000	rpsJ	30S ribosomal protein S10	0.1133	ribosom
lmo2636	LMOSA_ 6030		hypothetical protein	-1.30267	unknown
lmo2637	LMOSA_ 6040		hypothetical protein	0.645837	unknown
lmo2638	LMOSA_ 6050		NADH dehydrogenase	-0.653404	membrane
lmo2654	LMOSA_ 6200	fusA	elongation factor G	-0.115806	other
lmo2660	LMOSA_ 6270	tkt	transketolase	0.817152	other
lmo2663	LMOSA_ 6300	bdhA	polyol dehydrogenase	0.612565	other
lmo2664	LMOSA_ 6310		sorbitol dehydrogenase	0.193365	membrane
lmo2665	LMOSA_ 6320		PTS galacticol transporter subunit IIC	0.0953458	membrane/energy
lmo2666	LMOSA_ 6330		PTS galacticol transporter subunit IIB	-0.0446514	membrane/energy
lmo2667	LMOSA_ 6340		PTS galacticol transporter subunit IIA	0.342024	membrane/energy
lmo2668	LMOSA_ 6350		transcriptional antiterminator BglG	0.0755524	other
lmo2672	LMOSA_ 6390		AraC family transcriptional regulator	1.96605	TF
lmo2673	LMOSA_ 6400		hypothetical protein	-0.992593	unknown
lmo2676	LMOSA_ 6430	uvrX	DNA polymerase IV	-0.128338	DNA repair
lmo2678	LMOSA_ 6450		XRE family transcriptional regulator	-0.121243	TF
lmo2691	LMOSA_ 6580		autolysin	-0.412377	membrane
lmo2693	LMOSA_ 6600	tmk	thymidylate kinase	0.0625302	other
lmo2694	LMOSA_ 6610	yaaO	lysine decarboxylase	0.166685	other
lmo2695	LMOSA_ 6620		dihydroxyacetone kinase subunit DhaK	0.0759804	other
lmo2696	LMOSA_ 6630		dihydroxyacetone kinase	0.123252	other
lmo2715	LMOSA_ 6820	cydD	ABC transporter ATP-binding protein	0.727421	membrane/energy
lmo2716	LMOSA_ 6830	cydC	ABC transporter	0.68051	membrane
lmo2717	LMOSA_ 6840	cydB	cytochrome D ubiquinol oxidase subunit II	-0.515664	membrane
lmo2718	LMOSA_ 6850	cydA	cytochrome D ubiquinol oxidase subunit I	-0.316546	membrane
lmo2726	LMOSA_ 6930		MarR family transcriptional regulator	4.58853	TF
lmo2743	LMOSA_ 7100	ywjH	translaldolase	-0.251876	energy
lmo2771	LMOSA_ 7410		beta-glucosidase	0.495391	energy
lmo2772	LMOSA_ 7420	bglP	PTS beta-glucoside transporter subunit IIABC	2.24682	membrane/energy
lmo2829	LMOSA_ 7960		nitroreductase	2.94502	other
lmo0007	LMOSA_ 8300	gyrA	DNA gyrase subunit A	0.298164	DNA replication
lmo0014	LMOSA_ 8420	ctaD	AA3-600 quinol oxidase subunit I	-0.582631	membrane/energy
lmo0015	LMOSA_ 8430	qoxC	AA3-600 quinol oxidase subunit III	0.575164	membrane/energy
lmo0027	LMOSA_ 8550		PTS beta-glucoside transporter subunit IIABC	1.08601	membrane/energy
lmo0044	LMOSA_ 8780	rpsF	30S ribosomal protein S6	-0.83595	ribosom
lmo0045	LMOSA_ 8790	ssbA	single-strand binding protein	-0.55231	DNA repair
lmo0048	LMOSA_ 8820		sensor histidine kinase AgrB	-1.18986	membrane
lmo2326	LMOSA_ 9250		hypothetical protein	0.884468	unknown
lmo2324	LMOSA_ 9270		anti-repressor	1.38719	other
lmo2323	LMOSA_ 9280		hypothetical protein	1.86258	unknown
lmo2321	LMOSA_ 9300		hypothetical protein	0.872164	unknown
lmo2315	LMOSA_ 9380		hypothetical protein	1.08325	unknown
lmo2308	LMOSA_ 9460	ssbA	single-strand binding protein	0.701823	DNA repair
lmo2305	LMOSA_ 9490		hypothetical protein	0.805091	unknown
lmo2303	LMOSA_ 9510		hypothetical protein	0.479913	unknown
lmo2299	LMOSA_ 9550		portal protein	0.690612	other
lmo2297	LMOSA_ 9570		scaffolding protein	0.935761	other
lmo2296	LMOSA_ 9580		phage coat protein	0.912764	other
lmo2293	LMOSA_ 9610		protein gp10	0.948404	other
lmo2292	LMOSA_ 9620		protein gp11	1.43023	other
lmo2291	LMOSA_ 9630		major tail shaft protein	0.597065	other
lmo2290	LMOSA_ 9640		protein gp13	1.115	other
lmo2289	LMOSA_ 9650		protein gp14	1.89107	other
lmo2288	LMOSA_ 9660		protein gp15	1.39919	other
lmo2286	LMOSA_ 9680		protein gp17	1.23377	other
lmo2285	LMOSA_ 9690		protein gp18	1.12788	other
lmo2284	LMOSA_ 9700		protein gp19	1.11189	other
lmo2281	LMOSA_ 9730		protein gp22	0.769306	other
lmo0096	LMOSA_ 9950		PTS mannose transporter subunit IIAB	4.8113	membrane/energy
lmo0097	LMOSA_ 9960		PTS mannose transporter subunit IIC	2.83294	membrane/energy
lmo0098	LMOSA_ 9970		PTS mannose transporter subunit IID	1.17306	membrane/energy
lmo0109	LMOSA_ 10090		AraC family transcriptional regulator	-0.360529	TF
lmo0123	LMOSA_ 10220		hypothetical protein	0.68906	unknown
lmo0126	LMOSA_ 10250		hypothetical protein	0.723144	unknown
lmo0127	LMOSA_ 10260		hypothetical protein	0.743915	unknown
lmo0129	LMOSA_ 10280		N-acetylmuramoyl-L-alanine amidase	0.607208	cell wall
lmo0135	LMOSA_ 10340		peptide ABC transporter substrate-binding protein	-0.314719	membrane
lmo0161	LMOSA_ 10570		hypothetical protein	-0.578148	unknown
lmo0210	LMOSA_ 11030	ldh	L-lactate dehydrogenase	0.52124	other
lmo0228	LMOSA_ 11230	lysS	lysyl-tRNA synthetase	-1.91018	other
lmo0232	LMOSA_ 11300	clpC	endopeptidase Clp ATP-binding chain C	1.60715	chaperone
lmo0248	LMOSA_ 11450	rplK	50S ribosomal protein L11	-0.179652	ribosom
lmo0250	LMOSA_ 11470	rplJ	50S ribosomal protein L10	0.326896	ribosom
lmo0259	LMOSA_ 11580	rpoC	DNA-directed RNA polymerase subunit beta'	0.234149	other
lmo0279	LMOSA_ 11830		anaerobic ribonucleoside triphosphate reductase	-0.0481239	DNA replication
lmo0305	LMOSA_ 12160		L-allo-threonine aldolase	0.928542	other
lmo0342	LMOSA_ 12450	tkt	transketolase	1.46295	other
lmo0343	LMOSA_ 12460		translaldolase	0.359721	energy
lmo0344	LMOSA_ 12470		short chain dehydrogenase	1.21889	other
lmo0346	LMOSA_ 12490		triosephosphate isomerase	-0.0407137	energy
lmo0347	LMOSA_ 12500		dihydroxyacetone kinase	-1.00736	other
lmo0386	LMOSA_ 12810	iolD	IolD protein	0.419158	energy
lmo0394	LMOSA_ 12890		P60 protein	-2.10363	other
lmo0398	LMOSA_ 13000		PTS sugar transporter subunit IIA	-1.65273	membrane/energy
lmo0399	LMOSA_ 13010		PTS fructose transporter subunit IIB	-3.44046	membrane/energy
lmo0400	LMOSA_ 13020		PTS fructose transporter subunit IIC	-2.29631	membrane/energy
lmo0401	LMOSA_ 13030		alpha-mannosidase	0.202336	energy
lmo0402	LMOSA_ 13040		transcriptional antiterminator BglG	-2.69761	other
lmo0407	LMOSA_ 13090		hypothetical protein	1.51559	unknown
lmo0491	LMOSA_ 13970	aroD	3-dehydroquinate dehydratase	-0.256237	other
lmo0601	LMOSA_ 15040		cell surface protein	1.73734	cell wall
lmo0641	LMOSA_ 15440	zosA	heavy metal-transporting ATPase	0.0817998	membrane
lmo0650	LMOSA_ 15530		hypothetical protein	3.14816	unknown
lmo0713	LMOSA_ 16180	fliF	flagellar MS-ring protein FliF	0.534646	other
lmo0723	LMOSA_ 16280		metyl-accepting chemotaxis protein	0.234384	membrane
lmo0788	LMOSA_ 16740		hypothetical protein	1.05918	unknown
lmo0934	LMOSA_ 18250	yhbA	hypothetical protein	-0.478486	unknown
lmo0935	LMOSA_ 18260	cspR	rRNA methylase	-1.00719	other
lmo0972	LMOSA_ 18620	dltC	D-alanine--poly(phosphoribitol) ligase subunit 2	-1.76617	cell wall
lmo0974	LMOSA_ 18640	dltA	D-alanine--poly(phosphoribitol) ligase subunit 1	-1.44172	cell wall
lmo0997	LMOSA_ 18880	clpC	endopeptidase Clp ATP-binding chain C	1.18163	chaperone
lmo1043	LMOSA_ 19350		molybdopterin-guanine dinucleotide biosynthesis MobB	-0.309968	other
lmo1052	LMOSA_ 19440	pdhA	pyruvate dehydrogenase subunit E1 alpha	0.0425018	energy
lmo1053	LMOSA_ 19450	pdhB	pyruvate dehydrogenase subunit E1 beta	0.133218	other
lmo1054	LMOSA_ 19460	pdhC	dihydrolipoamide acetyltransferase	-0.0330596	other
lmo1055	LMOSA_ 19470	pdhD	dihydrolipoamide dehydrogenase	0.332278	other
lmo1058	LMOSA_ 19500	yktA	hypothetical protein	0.277972	unknown
lmo1143	LMOSA_ 20100		PduT protein	1.30649	other
lmo1150	LMOSA_ 20170		transcriptional regulator PocR	0.866119	energy
lmo1167	LMOSA_ 20340	glpF	glycerol uptake facilitator protein	3.35582	membrane
lmo1172	LMOSA_ 20390		two-component response regulator	-1.11595	TF
lmo1173	LMOSA_ 20400		two-component sensor histidine kinase	-0.722185	membrane
lmo2316	LMOSA_ 21180		site-specific DNA-methyltransferase	0.67393	DNA repair
homolog was not found in EGDe (LMOSA_21190)	LMOSA_ 21190		hypothetical protein	0.842189	unknown
lmo1275	LMOSA_ 21990	topA	DNA topoisomerase I	-1.92557	DNA replication
lmo1287	LMOSA_ 22110	gyrA	DNA gyrase subunit A	1.1428	DNA replication
lmo1293	LMOSA_ 22160	glpD	glycerol-3-phosphate dehydrogenase	1.69425	other
lmo1299	LMOSA_ 22220	glnA	glutamine synthetase	0.235008	other
lmo1301	LMOSA_ 22250		hypothetical protein	1.98393	unknown
lmo1305	LMOSA_ 22290	tkt	transketolase	0.0941836	other
lmo1320	LMOSA_ 22430	polC	DNA polymerase III PolC	0.250579	DNA replication
lmo1325	LMOSA_ 22480	infB	translation initiation factor IF-2	-0.529664	other
lmo1327	LMOSA_ 22500	rbfA	ribosome-binding factor A	-1.10886	ribosom
lmo1349	LMOSA_ 22700	gcvPA	glycine dehydrogenase subunit 1	0.187908	other
lmo1350	LMOSA_ 22710	gcvPB	glycine dehydrogenase subunit 2	0.0750535	other
lmo1351	LMOSA_ 22720	yqhL	hypothetical protein	-0.762689	unknown
lmo1371	LMOSA_ 22920	lpdV	dihydrolipoamide dehydrogenase	-1.22873	other
lmo1388	LMOSA_ 23090	yufN	CD4 T cell-stimulating antigen, lipoprotein	-2.01777	other
lmo1406	LMOSA_ 23270	pflB	pyruvate formate-lyase	-0.236224	energy
lmo1407	LMOSA_ 23280	pflC	pyruvate-formate lyase activating enzyme	0.120116	other
lmo1480	LMOSA_ 24020	rpsT	30S ribosomal protein S20	-0.77556	ribosom
lmo1521	LMOSA_ 24430	yrvJ	N-acetylmuramoyl-L-alanine amidase	-1.3892	cell wall
lmo1538	LMOSA_ 24600	glpK	glycerol kinase	0.49743	other
lmo1539	LMOSA_ 24610	glpF	glycerol transporter	0.352979	membrane
lmo1561	LMOSA_ 24830	dnaB	chromosome replication initiation / membrane attachment protein DnaB	0.668897	membrane
homolog was not found in EGDe (LMOSA_25220)	LMOSA_ 25220		general stress protein	0.840728	stress response
lmo1602	LMOSA_ 25230		hypothetical protein	0.799982	unknown
lmo1603	LMOSA_ 25240		aminopeptidase	-0.420809	other
lmo1634	LMOSA_ 25560		bifunctional acetaldehyde-CoA/alcohol dehydrogenase	2.87706	other
lmo1666	LMOSA_ 25880		peptidoglycan-linked protein	-0.102437	cell wall
lmo1738	LMOSA_ 26590		amino acid ABC transporter substrate-binding protein	0.474144	membrane
lmo1739	LMOSA_ 26600		amino acid ABC transporter ATP-binding protein	0.687673	membrane
lmo1785	LMOSA_ 27070	infC	translation initiation factor IF-3	-0.271633	other
lmo1797	LMOSA_ 27200	rpsP	30S ribosomal protein S16	-1.2569	ribosom
lmo1804	LMOSA_ 27270	smc	chromosome condensation protein Smc	-0.261089	DNA replication
lmo1816	LMOSA_ 27390	rpmB	rpmB	-1.25341	ribosom
lmo1822	LMOSA_ 27450	rsmB	RNA-binding Sun protein	0.463272	other
lmo1845	LMOSA_ 27680		hypothetical protein	-0.400995	unknown
lmo1848	LMOSA_ 27710	mntD	metal ABC transporter permease	-0.0941173	membrane
lmo1867	LMOSA_ 27900		pyruvate phosphate dikinase	1.47464	other
lmo1871	LMOSA_ 27950		phosphoglucomutase	-1.18155	energy
lmo1879	LMOSA_ 28020	cspD	cold-shock protein	-0.970218	stress response
lmo1883	LMOSA_ 28060		chitinase	-1.06553	energy
lmo1917	LMOSA_ 28390	pflB	pyruvate formate-lyase	-0.306244	energy
lmo1934	LMOSA_ 28560	hbs	DNA-binding protein HU	-2.25583	stress response
lmo1936	LMOSA_ 28580	gpsA	NAD(P)H-dependent glycerol-3-phosphate dehydrogenase	-1.88993	energy
lmo1956	LMOSA_ 28790	fur	Fur family transcriptional regulator	-0.969039	TF
lmo1962	LMOSA_ 28850		TetR family transcriptional regulator	0.386346	TF
lmo1963	LMOSA_ 28860		hypothetical protein	0.577359	unknown
lmo1964	LMOSA_ 28870		ABC transporter ATP-binding protein	1.08557	membrane
lmo1967	LMOSA_ 28900	yaaN	toxic ion resistance protein	0.929684	other
lmo1992	LMOSA_ 29070	alsD	alpha-acetolactate decarboxylase	2.4608	other
lmo1993	LMOSA_ 29080	pdp	pyrimidine-nucleoside phosphorylase	0.777293	other
lmo1995	LMOSA_ 29100	deoC	deoxyribose-phosphate aldolase	-1.37648	energy
lmo2006	LMOSA_ 29210	alsS	acetolactate synthase	3.78691	other
>SigB (lmo0895)	>SigB (LMOSA_17850)					doi:10.1186/1471-2180-8-20
lmo2032	LMOSA_ 200	ftsZ	cell division protein FtsZ	-0.217555	cell division
lmo2034	LMOSA_ 220	divIB	cell division protein FtsQ	0.216675	cell division
lmo2040	LMOSA_ 280	ftsL	cell division protein FtsL	0.816696	cell division
lmo2042	LMOSA_ 300	yllB	cell division protein MraZ	-0.297811	cell division
lmo2055	LMOSA_ 420	ylbF	hypothetical protein	0.312488	unknown
lmo2057	LMOSA_ 440	ctaB	protoheme IX farnesyltransferase	0.652798	membrane
lmo2064	LMOSA_ 510	mscL	large-conductance mechanosensitive channel protein	1.40086	membrane
lmo2070	LMOSA_ 570	ydiL	hypothetical protein	-0.43895	unknown
lmo2085	LMOSA_ 720		peptidoglycan binding protein	1.94491	cell wall
lmo2126	LMOSA_ 1150	mdxD	maltogenic amylasee	0.205783	energy
lmo2132	LMOSA_ 1210		hypothetical protein	0.7407	unknown
lmo2156	LMOSA_ 1450		hypothetical protein	0.995365	unknown
lmo2157	LMOSA_ 1460	sepA	hypothetical protein	0.334439	unknown
homolog was not found in EGDe (LMOSA_1470)	LMOSA_ 1470		hypothetical protein	2.13697	unknown
lmo2168	LMOSA_ 1570		glyoxalase	-0.762479	other
lmo2175	LMOSA_ 1640	ycdF	3-ketoacyl-ACP reductase	1.52387	other
lmo2188	LMOSA_ 1780	pepF	oligoendopeptidase	-2.35259	other
lmo2190	LMOSA_ 1800	mecA	adaptor protein	-1.76963	chaperone
lmo2191	LMOSA_ 1810	spxA	ArsC family transcriptional regulator	-0.475196	Stress response (stop growth)
lmo2192	LMOSA_ 1820	oppF	peptide ABC transporter ATP-binding protein	-0.528702	membrane
lmo2201	LMOSA_ 1900	fabF	3-oxoacyl-ACP synthase	0.49078	other
lmo2205	LMOSA_ 1940		phosphoglyceromutase	0.818343	energy
lmo2206	LMOSA_ 1950	clpC	endopeptidase Clp ATP-binding chain C	0.762188	chaperone
lmo2213	LMOSA_ 2020		hypothetical protein	-0.845492	unknown
lmo2214	LMOSA_ 2030	ecsB	ABC transporter permease	-0.6696	membrane
lmo2230	LMOSA_ 2540	arsC	arsenate reductase	1.58399	other
lmo2231	LMOSA_ 2550	ydbO	hypothetical protein	-2.76353	unknown
lmo2232	LMOSA_ 2560	yhdP	hypothetical protein	0.424014	unknown
lmo2244	LMOSA_ 2680		ribosomal large subunit pseudouridine synthase	-0.398191	ribosom
lmo2256	LMOSA_ 2800	yfkM	hypothetical protein	-0.953241	unknown
lmo2257	LMOSA_ 2801		hypothetical protein	0.768171	unknown
lmo2259	LMOSA_ 2811		PTS beta-glucoside transporter subunit IIA	-0.816437	membrane/energy
lmo2267	LMOSA_ 2890	addA	ATP-dependent deoxyribonuclease subunit A	-0.0502843	DNA repair/replication
lmo2334	LMOSA_ 2930		transcriptional regulator	-0.267098	TF
lmo2363	LMOSA_ 3220		glutamate decarboxylase	2.46788	other
lmo2366	LMOSA_ 3250		DeoR family transcriptional regulator	0.0547386	TF
lmo2367	LMOSA_ 3260	pgi	glucose-6-phosphate isomerase	-1.1531	energy
lmo2371	LMOSA_ 3300		ABC transporter permease	-0.172466	membrane
lmo2386	LMOSA_ 3540	yuiD	hypothetical protein	0.20411	unknown
lmo2387	LMOSA_ 3550		hypothetical protein	1.44714	unknown
lmo2389	LMOSA_ 3580	yumB	yumB	-0.0967789	other
lmo2391	LMOSA_ 3600	yhfK	hypothetical protein	2.22684	unknown
lmo2398	LMOSA_ 3660	yutG	hypothetical protein	0.272953	unknown
lmo2399	LMOSA_ 3670		hypothetical protein	0.757295	unknown
lmo2413	LMOSA_ 3780	sufS	aminotransferase	-0.776991	other
lmo2415	LMOSA_ 3800	sufC	ABC transporter ATP-binding protein	-0.397801	membrane
lmo2419	LMOSA_ 3840	metQ	ABC transporter ATP-binding protein	-0.257946	membrane
lmo2428	LMOSA_ 3930	rodA	cell division protein FtsW	-0.215785	cell division
lmo2429	LMOSA_ 3940		ferrichrome ABC transporter ATP-binding protein	2.21738	membrane
lmo2434	LMOSA_ 3990		glutamate decarboxylase	-0.836265	other
lmo2437	LMOSA_ 4020		hypothetical protein	3.4498	unknown
lmo2454	LMOSA_ 4200		hypothetical protein	0.459411	unknown
lmo2456	LMOSA_ 4220	pgm	phosphoglyceromutase	-1.65827	energy
lmo2457	LMOSA_ 4230	tpiA	triosephosphate isomerase	-1.61048	energy
lmo2460	LMOSA_ 4260	cggR	transcriptional regulator	-1.30631	energy
lmo2463	LMOSA_ 4290		multidrug transporter	1.49095	membrane
lmo2468	LMOSA_ 4340	clpP	ATP-dependent Clp protease proteolytic subunit	-1.94085	chaperone
lmo2471	LMOSA_ 4370	yqjM	NADPH dehydrogenase	0.338011	other
lmo2484	LMOSA_ 4500	yvlD	hypothetical protein	-1.31806	membrane
lmo2485	LMOSA_ 4510	yvlC	hypothetical protein	-0.567128	membrane
lmo2486	LMOSA_ 4520		hypothetical protein	0.340762	unknown
lmo2503	LMOSA_ 4690	clsA	cardiolipin synthase	0.261534	membrane
lmo2505	LMOSA_ 4710	spl	peptidoglycan lytic protein P45	-0.986413	cell wall
lmo2506	LMOSA_ 4720	ftsX	cell division protein FtsX	-1.28918	cell division
lmo2507	LMOSA_ 4730	ftsE	cell division protein FtsE	-0.592423	cell division
lmo2510	LMOSA_ 4760	secA	preprotein translocase subunit SecA	-0.394241	other
lmo2511	LMOSA_ 4770	yvyD	hypothetical protein	0.437475	unknown
lmo2539	LMOSA_ 5050	glyA	serine hydroxymethyltransferase	-0.829211	other
lmo2542	LMOSA_ 5080	prmC	protoporphyrinogen oxidase	-0.451418	other
lmo2547	LMOSA_ 5130	hom	homoserine dehydrogenase	-1.27331	other
lmo2553	LMOSA_ 5180		hypothetical protein	-0.452874	unknown
lmo2554	LMOSA_ 5190		galactosyltransferase	-0.595099	other
lmo2560	LMOSA_ 5250		DNA-directed RNA polymerase subunit delta	-0.174596	other
lmo2570	LMOSA_ 5360		hypothetical protein	2.24702	unknown
lmo2571	LMOSA_ 5370		nicotinamidase	2.26653	other
lmo2572	LMOSA_ 5380	ywjB	dihydrofolate reductase subunit A	2.20177	other
lmo2573	LMOSA_ 5390		zinc-binding dehydrogenase	1.37801	other
lmo2585	LMOSA_ 5510	yrhD	hypothetical protein	0.380079	unknown
lmo2587	LMOSA_ 5530		hypothetical protein	-2.21087	unknown
lmo2596	LMOSA_ 5630	rpsI	30S ribosomal protein S9	-0.175087	ribosom
lmo2597	LMOSA_ 5640	roplM	50S ribosomal protein L13	0.0599998	ribosom
lmo2602	LMOSA_ 5690	sapB	hypothetical protein	2.71084	unknown
lmo2603	LMOSA_ 5700		hypothetical protein	2.41643	unknown
lmo2618	LMOSA_ 5850	rpsH	30S ribosomal protein S8	-0.459015	ribosom
lmo2622	LMOSA_ 5890	rplN	50S ribosomal protein L14	0.573505	ribosom
lmo2626	LMOSA_ 5930	rpsC	30S ribosomal protein S3	0.0444817	ribosom
lmo2627	LMOSA_ 5940	rplV	50S ribosomal protein L22	0.454485	ribosom
lmo2628	LMOSA_ 5950	rpsS	30S ribosomal protein S19	-0.971305	ribosom
lmo2629	LMOSA_ 5960	rplB	50S ribosomal protein L2	0.856412	ribosom
lmo2631	LMOSA_ 5980	rplD	50S ribosomal protein L4	-0.0733921	ribosom
lmo2639	LMOSA_ 6060		hypothetical protein	-1.93639	unknown
lmo2660	LMOSA_ 6270	tkt	transketolase	0.108694	other
lmo2670	LMOSA_ 6370	yyaQ	hypothetical protein	0.503824	unknown
lmo2671	LMOSA_ 6380		hypothetical protein	0.0996702	unknown
lmo2672	LMOSA_ 6390		AraC family transcriptional regulator	-0.965174	TF
lmo2673	LMOSA_ 6400		hypothetical protein	5.94806	unknown
lmo2674	LMOSA_ 6410	ywlF	ribose-5-phosphate isomerase B	2.5341	other
lmo2684	LMOSA_ 6510		PTS cellbiose transporter subunit IIC	1.6878	membrane/energy
lmo2695	LMOSA_ 6620		dihydroxyacetone kinase subunit DhaK	1.49269	other
lmo2696	LMOSA_ 6630		dihydroxyacetone kinase	1.16908	other
lmo2697	LMOSA_ 6640		PTS mannose transporter subunit IIA	1.57754	membrane/energy
lmo2742	LMOSA_ 7090		hypothetical protein	-0.846184	unknown
lmo2743	LMOSA_ 7100	ywjH	translaldolase	0.353503	energy
lmo2747	LMOSA_ 7140	serS	seryl-tRNA synthetase	0.284493	other
lmo2748	LMOSA_ 7150	ydaG	hypothetical protein	2.33387	unknown
lmo2755	LMOSA_ 7230		CoA-transferase	-0.130393	other
lmo2758	LMOSA_ 7260	guaB	inosine-monophosphate dehydrogenase	-1.60151	cell division (cell growth)
lmo2785	LMOSA_ 7550	katX	catalase	-0.320357	other
lmo0007	LMOSA_ 8300	gyrA	DNA gyrase subunit A	-0.497327	DNA replication
lmo0013	LMOSA_ 8410	qoxA	AA3-600 quinol oxidase subunit II	0.564444	membrane/energy
lmo0015	LMOSA_ 8430	qoxC	AA3-600 quinol oxidase subunit III	-0.561404	membrane/energy
lmo0019	LMOSA_ 8470		hypothetical protein	0.699856	unknown
lmo0027	LMOSA_ 8550		PTS beta-glucoside transporter subunit IIABC	-0.191167	membrane/energy
lmo0029	LMOSA_ 8630		hypothetical protein	0.412598	unknown
lmo0040	LMOSA_ 8740		agmatine deiminase	-0.10671	other
lmo0043	LMOSA_ 8770		arginine deiminase	0.62109	other
lmo2290	LMOSA_ 9640		protein gp13	-0.598778	other
lmo2289	LMOSA_ 9650		protein gp14	-1.04351	other
lmo0133	LMOSA_ 10320		hypothetical protein	2.88723	unknown
lmo0134	LMOSA_ 10330		hypothetical protein	0.885392	unknown
lmo0169	LMOSA_ 10650	glcU	glucose transporter	0.648121	membrane/energy
lmo0190	LMOSA_ 10830	ipk	4-diphosphocytidyl-2-C-methyl-D-erythritol kinase	0.543564	virulence activity
lmo0200	LMOSA_ 10930	prfA	listeriolysin positive regulatory protein	0.573565	TF
lmo0210	LMOSA_ 11030	ldh	L-lactate dehydrogenase	0.380033	other
lmo0211	LMOSA_ 11040	ctc	50S ribosomal protein L25	0.41124	ribosom
lmo0217	LMOSA_ 11100	divIC	DivIC protein	-3.34306	cell division
lmo0218	LMOSA_ 11110	yabR	hypothetical protein	-0.359606	unknown
lmo0220	LMOSA_ 11130	ftsH	cell division protein FtsH	-0.458151	cell division
lmo0225	LMOSA_ 11200	folB	dihydroneopterin aldolase	-0.230874	other
lmo0228	LMOSA_ 11230	lysS	lysyl-tRNA synthetase	-0.030685	other
lmo0230	LMOSA_ 11280	mcsA	hypothetical protein	-0.59307	unknown
lmo0231	LMOSA_ 11290	mcsB	ATP:guanido phosphotransferase	-0.42844	other
lmo0232	LMOSA_ 11300	clpC	endopeptidase Clp ATP-binding chain C	-2.5129	chaperone
lmo0239	LMOSA_ 11370	cysS	cysteinyl-tRNA synthetase	-0.385345	other
lmo0263	LMOSA_ 11650	inlH	internalin H	0.27271	virulence activity
homolog was not found in EGDe (LMOSA_11660)	LMOSA_ 11660	inlH	internalin H	2.0796	virulence activity
lmo0265	LMOSA_ 11680		succinyl-diaminopimelate desuccinylase	0.885432	other
lmo0291	LMOSA_ 11950	yycJ	hypothetical protein	0.996255	unknown
lmo0314	LMOSA_ 12170		hypothetical protein	1.29594	unknown
lmo0321	LMOSA_ 12270		hypothetical protein	0.0144467	unknown
lmo0342	LMOSA_ 12450	tkt	transketolase	0.159124	other
lmo0343	LMOSA_ 12460		translaldolase	1.82921	energy
lmo0344	LMOSA_ 12470		short chain dehydrogenase	0.955584	other
lmo0345	LMOSA_ 12480		sugar-phosphate isomerase	2.21475	energy
lmo0346	LMOSA_ 12490		triosephosphate isomerase	2.2868	energy
lmo0347	LMOSA_ 12500		dihydroxyacetone kinase	2.35682	other
lmo0348	LMOSA_ 12510		dihydroxyacetone kinase	2.34599	other
lmo0349	LMOSA_ 12520		hypothetical protein	2.56769	unknown
lmo0350	LMOSA_ 12530		hypothetical protein	2.16152	unknown
lmo0351	LMOSA_ 12540		phosphotransferase mannnose-specific family component IIA	0.917376	membrane
lmo0386	LMOSA_ 12810	iolD	IolD protein	0.0162834	energy
lmo0398	LMOSA_ 13000		PTS sugar transporter subunit IIA	2.30927	membrane/energy
lmo0399	LMOSA_ 13010		PTS fructose transporter subunit IIB	5.42344	membrane/energy
lmo0400	LMOSA_ 13020		PTS fructose transporter subunit IIC	4.45287	membrane/energy
lmo0401	LMOSA_ 13030		alpha-mannosidase	2.66393	energy
lmo0402	LMOSA_ 13040		transcriptional antiterminator BglG	4.14105	other
lmo0405	LMOSA_ 13070		phosphate transporter	1.9722	membrane
lmo0406	LMOSA_ 13080	yyaH	hypothetical protein	2.63979	unknown
lmo0407	LMOSA_ 13090		hypothetical protein	0.759741	unknown
lmo0408	LMOSA_ 13100		hypothetical protein	2.55981	unknown
lmo0433	LMOSA_ 13470	inlA	internalin A	2.30222	virulence activity
lmo0434	LMOSA_ 13480	inlB	internalin B	2.81455	virulence activity
lmo0439	LMOSA_ 13520		hypothetical protein	0.561743	unknown
lmo0452	LMOSA_ 13610		hypothetical protein	-0.36286	unknown
lmo0506	LMOSA_ 14110	gutB	sorbitol dehydrogenase	1.25458	other
lmo0515	LMOSA_ 14200		hypothetical protein	2.13249	unknown
lmo0524	LMOSA_ 14290		sulfate transporter	0.51089	membrane
lmo0529	LMOSA_ 14330	ydaM	glucosaminyltransferase	1.50085	membrane
lmo0539	LMOSA_ 14430		tagatose 1,6-diphosphate aldolase	0.135433	energy
lmo0554	LMOSA_ 14580	yugK	NADH-dependent butanol dehydrogenase	2.141	other
lmo0555	LMOSA_ 14590	dtpT	di-tripeptide transporter	1.20842	membrane
lmo0579	LMOSA_ 14820		hypothetical protein	0.917597	unknown
lmo0580	LMOSA_ 14830		hypothetical protein	0.942624	unknown
lmo0582	LMOSA_ 14850	iap	invasion associated secreted endopeptidase	0.74462	virulence activity
lmo0583	LMOSA_ 14860	secA	preprotein translocase subunit SecA	0.276129	membrane
lmo0593	LMOSA_ 14960		formate transporter	1.09013	membrane
lmo0596	LMOSA_ 14990		hypothetical protein	-1.71612	unknown
lmo0602	LMOSA_ 15050	yuaI	transcripitonal regulator	0.852267	TF
lmo0606	LMOSA_ 15090		MarR family transcriptional regulator	0.411901	stress response
lmo0607	LMOSA_ 15100	malQ	ABC transporter ATP-binding protein	0.733051	membrane
lmo0608	LMOSA_ 15110	yfiC	ABC transporter ATP-binding protein	0.107676	membrane
lmo0610	LMOSA_ 15130		internalin	1.5133	virulence activity
lmo0628	LMOSA_ 15300		hypothetical protein	1.02777	unknown
lmo0629	LMOSA_ 15310		hypothetical protein	1.45257	unknown
lmo0647	LMOSA_ 15500		hypothetical protein	-0.279443	unknown
lmo0648	LMOSA_ 15510		hypothetical protein	1.18505	unknown
lmo0653	LMOSA_ 15560		hypothetical protein	0.970519	unknown
lmo0654	LMOSA_ 15570		hypothetical protein	-3.40897	unknown
lmo0655	LMOSA_ 15580		phosphoprotein phosphatase	1.79256	other
lmo0663	LMOSA_ 15680	ywtE	hypothetical protein	-0.646545	unknown
lmo0669	LMOSA_ 15750	yhxD	oxidoreductase	1.10729	other
lmo0722	LMOSA_ 16270	ydaP	pyruvate oxidase	0.354898	energy
lmo0774	LMOSA_ 16610		hypothetical protein	1.25489	unknown
lmo0781	LMOSA_ 16670	levG	PTS mannose transporter subunit IID	0.741533	membrane/energy
lmo0782	LMOSA_ 16680	levF	PTS mannose transporter subunit IIC	1.05173	membrane/energy
lmo0783	LMOSA_ 16690	levE	PTS mannose transporter subunit IIB	1.47379	membrane/energy
lmo0784	LMOSA_ 16700	levD	PTS mannose transporter subunit IIB	1.25152	membrane/energy
lmo0788	LMOSA_ 16740		hypothetical protein	-0.838287	unknown
lmo0794	LMOSA_ 16820	ywnB	hypothetical protein	1.21207	unknown
lmo0796	LMOSA_ 16840		hypothetical protein	3.2121	unknown
lmo0811	LMOSA_ 16990		carbonic anhydrase	-1.71703	other
lmo0817	LMOSA_ 17080		PhnB protein	-0.219032	other
lmo0819	LMOSA_ 17100		hypothetical protein	0.116465	unknown
lmo0830	LMOSA_ 17190	fbp	fructose-1,6-bisphosphatase	-0.925888	energy
lmo0869	LMOSA_ 17600		hypothetical protein	0.58541	unknown
lmo0880	LMOSA_ 17710		wall associated protein precursor	-0.0914343	small
lmo0895	LMOSA_ 17850	sigB	RNA polymerase sigma factor SigB	0.123232	SigB
lmo0904	LMOSA_ 17960		hypothetical protein	-0.490784	unknown
lmo0907	LMOSA_ 17990		phosphoglycerate mutase	-0.865782	other
lmo0911	LMOSA_ 18030		hypothetical protein	-0.0835947	unknown
lmo0913	LMOSA_ 18050	gabD	succinate semialdehyde dehydrogenase	1.87108	other
lmo0927	LMOSA_ 18180	ltaSA	hypothetical protein	-0.406647	unknown
lmo0937	LMOSA_ 18280		hypothetical protein	-2.27097	unknown
lmo0953	LMOSA_ 18430		hypothetical protein	-0.993524	unknown
lmo0956	LMOSA_ 18460	nagA	N-acetylglucosamine-6P-phosphate deacetylase	-0.094657	cell wall
lmo0957	LMOSA_ 18470	nagBB	glucosamine-6-phosphate isomerase	-0.481228	cell wall
lmo0958	LMOSA_ 18480	yvoA	GntR family transcirptional regulator	-0.37749	NagR
lmo0964	LMOSA_ 18540	yjbH	hypothetical protein	0.380373	unknown
lmo0970	LMOSA_ 18600	fabI	enoyl-ACP reductase	-0.330428	other
lmo0977	LMOSA_ 18680	yjcH	hypothetical protein	-1.62392	unknown
lmo0993	LMOSA_ 18840	ktrD	Na -transporting ATP synthase subunit J	-0.344763	membrane
lmo0994	LMOSA_ 18850		hypothetical protein	-0.839261	unknown
lmo0997	LMOSA_ 18880	clpC	endopeptidase Clp ATP-binding chain C	-1.26751	chaperone
lmo1019	LMOSA_ 19110	yitL	hypothetical protein	-0.192163	unknown
lmo1027	LMOSA_ 19190	rnjA	hypothetical protein	0.239848	unknown
lmo1052	LMOSA_ 19440	pdhA	pyruvate dehydrogenase subunit E1 alpha	-0.800933	energy
lmo1053	LMOSA_ 19450	pdhB	pyruvate dehydrogenase subunit E1 beta	-0.902976	other
lmo1055	LMOSA_ 19470	pdhD	dihydrolipoamide dehydrogenase	-0.765381	other
lmo1057	LMOSA_ 19490		L-lactate dehydrogenase	-0.0945605	other
lmo1068	LMOSA_ 19560		hypothetical protein	1.17547	unknown
lmo1086	LMOSA_ 19710	ispD	2-C-methyl-D-erythritol 4-phosphate cytidylyltransferase	-1.03184	cell wall
lmo1087	LMOSA_ 19720		glucitol dehydrogenase	-1.11951	cell wall
lmo1140	LMOSA_ 20070		hypothetical protein	0.568534	unknown
lmo1152	LMOSA_ 20190		PduB protein	1.63124	other
lmo1168	LMOSA_ 20350	AckA2	acetate kinase	1.15825	other
lmo1217	LMOSA_ 20830	ysdC	endo-1,4-beta-glucanase and to aminopeptidase	-0.574723	other
lmo1226	LMOSA_ 20920	ydgH	transporter	0.472777	membrane
lmo1241	LMOSA_ 21650		hypothetical protein	0.258882	unknown
lmo1261	LMOSA_ 21860		hypothetical protein	1.7506	unknown
lmo1269	LMOSA_ 21930		type I signal peptidase	-0.178469	membrane
lmo1287	LMOSA_ 22110	gyrA	DNA gyrase subunit A	-1.74558	DNA_replication
lmo1295	LMOSA_ 22180	hfq	host factor-1 protein	0.252615	stress response
lmo1305	LMOSA_ 22290	tkt	transketolase	-0.272486	other
lmo1314	LMOSA_ 22370	frr	ribosome recycling factor	-0.523785	ribosom
lmo1329	LMOSA_ 22520	ribC	riboflavin kinase	-1.30125	other
lmo1348	LMOSA_ 22690	gcvT	glycine cleavage system aminomethyltransferase T	0.667486	other
lmo1351	LMOSA_ 22720	yqhL	hypothetical protein	0.429556	unknown
lmo1365	LMOSA_ 22860	dxs	1-deoxy-D-xylulose-5-phosphate synthase	0.136311	other
lmo1370	LMOSA_ 22910	buk	butyrate kinase	-0.968406	other
lmo1371	LMOSA_ 22920	lpdV	dihydrolipoamide dehydrogenase	1.17634	other
lmo1374	LMOSA_ 22950	bkdB	branched-chain alpha-keto acid dehydrogenase subunit E2	0.43755	other
lmo1376	LMOSA_ 22980	yqjI	6-phosphogluconate dehydrogenase	-1.50446	energy
lmo1384	LMOSA_ 23050	ybfQ	hypothetical protein	-1.68818	unknown
lmo1386	LMOSA_ 23070	spoIIIE	DNA translocase	-0.566175	cell division
lmo1387	LMOSA_ 23080	proG	pyrroline-5-carboxylate reductase	-2.19355	other
lmo1388	LMOSA_ 23090	yufN	CD4 T cell-stimulating antigen, lipoprotein	2.40712	other
lmo1392	LMOSA_ 23130	ymfF	peptidase	-1.24617	other
lmo1421	LMOSA_ 23420		glycine/betaine ABC transporter ATP-binding protein	0.327855	membrane/energy
lmo1422	LMOSA_ 23430		glycine/betaine ABC transporter permease	2.53634	membrane/energy
lmo1423	LMOSA_ 23440		hypothetical protein	0.959966	unknown
lmo1424	LMOSA_ 23450	mntH	manganese transporter	0.260067	membrane
lmo1426	LMOSA_ 23470	opuBC	glycine/betaine ABC transporter substrate-binding protein	0.573391	membrane/energy
lmo1427	LMOSA_ 23480	opuBB	glycine/betaine ABC transporter permease	0.60319	membrane/energy
lmo1428	LMOSA_ 23490	opuBA	glycine/betaine ABC transporter ATP-binding protein	0.311669	membrane/energy
lmo1431	LMOSA_ 23520	ykpA	ABC transporter ATP-binding protein	-0.333141	membrane
lmo1432	LMOSA_ 23530		hypothetical protein	1.00707	unknown
lmo1433	LMOSA_ 23540		glutathione reductase	2.59732	other
lmo1434	LMOSA_ 23550	rnjA	hypothetical protein	0.33238	unknown
lmo1440	LMOSA_ 23610		hypothetical protein	0.910297	unknown
lmo1450	LMOSA_ 23710	cshB	DEAD/DEAH box helicase	-0.647187	stress response
lmo1456	LMOSA_ 23770	yqxD	hypothetical protein	1.23995	unknown
lmo1475	LMOSA_ 23970	hrcA	heat-inducible transcription repressor	-0.47207	TF
lmo1480	LMOSA_ 24020	rpsT	30S ribosomal protein S20	0.19522	ribosom
lmo1493	LMOSA_ 24150		oligopeptidase	-0.183038	other
lmo1494	LMOSA_ 24160	mtn	5'-methylthioadenosine/S-adenosylhomocysteine nucleosidase	0.32666	other
lmo1496	LMOSA_ 24180	greA	transcription elongation factor GreA	-1.52312	other
lmo1526	LMOSA_ 24480	yrvD	hypothetical protein	1.39004	unknown
lmo1527	LMOSA_ 24490	secDF	preprotein translocase SecDF	0.454294	membrane
lmo1530	LMOSA_ 24520	tgt	queuine tRNA-ribosyltransferase	-0.369499	other
lmo1533	LMOSA_ 24550	ruvA	Holliday junction DNA helicase RuvA	-0.284343	other
lmo1535	LMOSA_ 24570	yrbC	hypothetical protein	-1.28105	unknown
lmo1539	LMOSA_ 24610	glpF	glycerol transporter	-0.223161	membrane
lmo1542	LMOSA_ 24640	rplU	50S ribosomal protein L21	-0.808042	ribosom
lmo1544	LMOSA_ 24660	minD	septum formation inhibitor MinD	-0.248229	stress response (cell division inhibitor)
lmo1565	LMOSA_ 24870	polA	DNA polymerase I	-0.114477	DNA repair/replication
lmo1566	LMOSA_ 24880	icd	isocitrate dehydrogenase	0.00752341	other
lmo1568	LMOSA_ 24900	ytwI	hypothetical protein	1.24509	unknown
lmo1579	LMOSA_ 25010	ald	alanine dehydrogenase	-0.336148	other
lmo1580	LMOSA_ 25020		hypothetical protein	3.08306	unknown
lmo1581	LMOSA_ 25030	ackA	acetate kinase	-0.475583	other
lmo1582	LMOSA_ 25040	ytxK	hypothetical protein	-0.383956	unknown
lmo1596	LMOSA_ 25180	rpsD	30S ribosomal protein S4	-0.319263	ribosom
homolog was not found in EGDe (LMOSA_25220)	LMOSA_ 25220		general stress protein	0.842996	stress response
lmo1602	LMOSA_ 25230		hypothetical protein	0.899326	unknown
lmo1605	LMOSA_ 25260	murC	UDP-N-acetylmuramate--L-alanine ligase	1.14078	cell wall
lmo1606	LMOSA_ 25270		DNA translocase	1.72258	other
lmo1636	LMOSA_ 25580		ABC transporter ATP-binding protein	1.55866	membrane
lmo1647	LMOSA_ 25680	plsC	1-acylglycerol-3-phosphate O-acyltransferase	-0.307943	membrane
lmo1657	LMOSA_ 25770	tsf	elongation factor Ts	0.464157	other
lmo1663	LMOSA_ 25850	asnB	asparagine synthetase	-1.89247	other
lmo1666	LMOSA_ 25880		peptidoglycan-linked protein	2.35507	cell wall
lmo1672	LMOSA_ 25940	menE	O-succinylbenzoic acid--CoA ligase	0.308292	other
lmo1675	LMOSA_ 25970	menD	2-succinyl-5-enolpyruvyl-6-hydroxy-3- cyclohexene-1-carboxylate synthase	0.230357	other
lmo1676	LMOSA_ 25980	menF	menaquinone-specific isochorismate synthase	0.221537	other
lmo1677	LMOSA_ 25990	menA	1,4-dihydroxy-2-naphthoate octaprenyltransferase	-0.131787	other
lmo1681	LMOSA_ 26030	metE	5-methyltetrahydropteroyltriglutamate-- homocysteine S-methyltransferase	-1.02759	other
lmo1686	LMOSA_ 26090	ygaE	hypothetical protein	-0.132153	unknown
lmo1694	LMOSA_ 26170	yfhF	CDP-abequose synthase	2.63002	other
lmo1746	LMOSA_ 26670		ABC transporter permease	-0.666405	membrane
lmo1785	LMOSA_ 27070	infC	translation initiation factor IF-3	-0.265352	other
lmo1790	LMOSA_ 27130	yobT	hypothetical protein	0.209517	unknown
lmo1804	LMOSA_ 27270	smc	chromosome condensation protein Smc	0.0359586	DNA replication
lmo1805	LMOSA_ 27280	rnc	ribonuclease III	-0.508723	other
lmo1814	LMOSA_ 27370	yloV	hypothetical protein	-0.56003	unknown
lmo1818	LMOSA_ 27410	rpe	ribulose-phosphate 3-epimerase	0.194758	other
lmo1830	LMOSA_ 27530		short-chain dehydrogenase	0.870917	other
lmo1831	LMOSA_ 27540	pyrE	orotate phosphoribosyltransferase	-0.961891	other
lmo1847	LMOSA_ 27700	mntA	metal ABC transporter	0.586064	mmeb
lmo1848	LMOSA_ 27710	mntD	metal ABC transporter permease	0.416193	mmeb
lmo1849	LMOSA_ 27720	mntB	metal ABC transporter ATP-binding protein	0.0705032	mmeb
lmo1875	LMOSA_ 27990	yfmR	ABC transporter ATP-binding protein	-0.261024	membrane
lmo1883	LMOSA_ 28060		chitinase	0.250585	energy
lmo1894	LMOSA_ 28170	nth	endonuclease III (DNA repair)	-0.166367	DNA repair
lmo1930	LMOSA_ 28520	hepT	heptaprenyl diphosphate synthase subunit II	1.49063	other
lmo1933	LMOSA_ 28550	folE	GTP cyclohydrolase I	-2.3491	other
lmo1934	LMOSA_ 28560	hbs	DNA-binding protein HU	1.40428	stress response
lmo1935	LMOSA_ 28570		protein-tyrosine/serine phosphatase	-0.535374	other
lmo1937	LMOSA_ 28590	engA	GTP-binding protein EngA	-1.35922	other
lmo1992	LMOSA_ 29070	alsD	alpha-acetolactate decarboxylase	-0.0545763	other
>SigH (lmo0243)	>SigH (LMOSA_11410)					doi:10.1128/AEM.00952-10
lmo2036	LMOSA_ 240	murD	UDP-N-acetylmuramoyl-L-alanyl-D-glutamate synthetase	-0.0376233	cell wall
lmo2057	LMOSA_ 440	ctaB	protoheme IX farnesyltransferase	-0.253443	membrane
lmo2069	LMOSA_ 560	groES	co-chaperonin GroES	0.977182	chaperone
lmo2085	LMOSA_ 720		peptidoglycan binding protein	-0.353815	cell wall
lmo2114	LMOSA_ 1020	yvcR	ABC transporter ATP-binding protein	-1.32093	membrane
lmo2132	LMOSA_ 1210		hypothetical protein	1.0626	unknown
lmo2153	LMOSA_ 1420		flavodoxin	-1.22415	other
lmo2190	LMOSA_ 1800	mecA	adaptor protein	2.17707	chaperone
lmo2191	LMOSA_ 1810	spxA	ArsC family transcriptional regulator	1.65393	Stress response (stop growth)
lmo2199	LMOSA_ 1890	ohrA	hypothetical protein	2.21709	unknown
lmo2200	LMOSA_ 1891		MarR family transcriptional regulator	1.65796	Stress response
lmo2203	LMOSA_ 1920		N-acetylmuramoyl-L-alanine amidase	-0.373062	other
lmo2213	LMOSA_ 2020		hypothetical protein	1.86592	unknown
lmo2230	LMOSA_ 2540	arsC	arsenate reductase	1.44383	other
lmo2231	LMOSA_ 2550	ydbO	hypothetical protein	3.59054	unknown
lmo2232	LMOSA_ 2560	yhdP	hypothetical protein	-0.684667	unknown
lmo2256	LMOSA_ 2800	yfkM	hypothetical protein	2.1532	unknown
lmo2257	LMOSA_ 2801		hypothetical protein	3.19083	unknown
lmo2264	LMOSA_ 2860	yitT	hypothetical protein	1.18867	unknown
lmo2335	LMOSA_ 2940	fruA	PTS fructose transporter subunit IIABC	0.42864	membrane/energy
lmo2340	LMOSA_ 2980		hypothetical protein	1.33071	unknown
lmo2386	LMOSA_ 3540	yuiD	hypothetical protein	0.629771	unknown
lmo2393	LMOSA_ 3620	yuzD	hypothetical protein	1.55802	unknown
lmo2406	LMOSA_ 3730	yunF	hypothetical protein	-0.0886079	unknown
lmo2432	LMOSA_ 3970		hypothetical protein	1.14431	unknown
lmo2453	LMOSA_ 4190		epoxide hydrolase	-0.598517	other
lmo2462	LMOSA_ 4280		dipeptidase	-0.455025	membrane
lmo2468	LMOSA_ 4340	clpP	ATP-dependent Clp protease proteolytic subunit	-0.499831	chaperone
lmo2471	LMOSA_ 4370	yqjM	NADPH dehydrogenase	-0.26777	other
lmo2478	LMOSA_ 4440	trxB	thioredoxin reductase	0.509557	other
lmo2485	LMOSA_ 4510	yvlC	hypothetical protein	0.671884	unknown
lmo2505	LMOSA_ 4710	spl	peptidoglycan lytic protein P45	-1.47625	cell wall
lmo2506	LMOSA_ 4720	ftsX	cell division protein FtsX	-1.86643	cell division
lmo2507	LMOSA_ 4730	ftsE	cell division protein FtsE	-1.64465	cell division
lmo2511	LMOSA_ 4770	yvyD	hypothetical protein	1.54264	unknown
lmo2522	LMOSA_ 4880	yocH	cell wall-binding protein	0.209984	cell wall
lmo2546	LMOSA_ 5120	thrC	threonine synthase	0.631528	other
lmo2573	LMOSA_ 5390		zinc-binding dehydrogenase	0.547358	other
lmo2574	LMOSA_ 5400		hypothetical protein	1.08181	unknown
lmo2603	LMOSA_ 5700		hypothetical protein	0.511388	unknown
lmo2615	LMOSA_ 5820	rpsE	30S ribosomal protein S5	-0.989319	ribosom
lmo2616	LMOSA_ 5830	rplR	50S ribosomal protein L18	-0.543086	ribosom
lmo2617	LMOSA_ 5840	rplF	50S ribosomal protein L6	-0.817953	Ribosom
lmo2618	LMOSA_ 5850	rpsH	30S ribosomal protein S8	-1.12677	ribosom
lmo2621	LMOSA_ 5880	rplX	50S ribosomal protein L24	-0.963364	ribosom
lmo2622	LMOSA_ 5890	rplN	50S ribosomal protein L14	-0.222658	ribosom
lmo2625	LMOSA_ 5920	rplP	50S ribosomal protein L16	-0.578879	ribosom
lmo2626	LMOSA_ 5930	rpsC	30S ribosomal protein S3	-0.896743	ribosom
lmo2627	LMOSA_ 5940	rplV	50S ribosomal protein L22	-0.367224	ribosom
lmo2628	LMOSA_ 5950	rpsS	30S ribosomal protein S19	-2.20949	ribosom
lmo2631	LMOSA_ 5980	rplD	50S ribosomal protein L4	-1.97922	ribosom
lmo2632	LMOSA_ 5990	rplC	50S ribosomal protein L3	-2.22837	ribosom
lmo2649	LMOSA_ 6150	ulaA	PTS system ascorbate transporter subunit IIC	0.557171	membrane
lmo2654	LMOSA_ 6200	fusA	elongation factor G	-1.50504	other(relates to ribosom)
lmo2655	LMOSA_ 6210	rpsG	30S ribosomal protein S7	-1.10763	ribosom
lmo2656	LMOSA_ 6220	rpsL	30S ribosomal protein S12	-0.63775	ribosom
lmo2671	LMOSA_ 6380		hypothetical protein	1.22344	unknown
lmo2692	LMOSA_ 6590	yaaQ	hypothetical protein	0.00176445	unknown
lmo2748	LMOSA_ 7150	ydaG	hypothetical protein	-0.543777	unknown
lmo2758	LMOSA_ 7260	guaB	inosine-monophosphate dehydrogenase	-0.327645	cell division
lmo2792	LMOSA_ 7590		hypothetical protein	0.62582	unknown
lmo2828	LMOSA_ 7950		hypothetical protein	2.54214	unknown
lmo0027	LMOSA_ 8550		PTS beta-glucoside transporter subunit IIABC	-0.86479	membrane/energy
lmo0134	LMOSA_ 10330		hypothetical protein	1.23318	unknown
lmo0189	LMOSA_ 10820	veg	Veg protein	2.18569	TF
lmo0248	LMOSA_ 11450	rplK	50S ribosomal protein L11	-0.197281	ribosom
lmo0263	LMOSA_ 11650	inlH	internalin H	0.193953	virulence activity
homolog was not found in EGDe (LMOSA_11660)	LMOSA_ 11660	inlH	internalin H	-1.51375	virulence activity
lmo0291	LMOSA_ 11950	yycJ	hypothetical protein	-0.224195	unknown
lmo0321	LMOSA_ 12270		hypothetical protein	0.673344	unknown
lmo0401	LMOSA_ 13030		alpha-mannosidase	-2.12114	energy
lmo0539	LMOSA_ 14430		tagatose 1,6-diphosphate aldolase	0.203298	energy
lmo0579	LMOSA_ 14820		hypothetical protein	1.69886	unknown
lmo0580	LMOSA_ 14830		hypothetical protein	0.197268	unknown
lmo0596	LMOSA_ 14990		hypothetical protein	1.61568	unknown
lmo0602	LMOSA_ 15050	yuaI	transcripitonal regulator	0.160706	TF
lmo0603	LMOSA_ 15060		hypothetical protein	0.842227	unknown
lmo0647	LMOSA_ 15500		hypothetical protein	1.92535	unknown
lmo0651	LMOSA_ 15540		transcriptional regulator	0.617249	TF
lmo0654	LMOSA_ 15570		hypothetical protein	4.40056	unknown
lmo0724	LMOSA_ 16290	yvpB	hypothetical protein	1.16231	unknown
lmo0725	LMOSA_ 16300		peptidoglycan-binding protein	1.45087	cell wall
lmo0727	LMOSA_ 16310	glmS	glucosamine--fructose-6-phosphate aminotransferase	-0.998771	energy
lmo0911	LMOSA_ 18030		hypothetical protein	1.66209	unknown
lmo0937	LMOSA_ 18280		hypothetical protein	4.94396	unknown
lmo0943	LMOSA_ 18330	dps	non-heme iron-binding ferritin	1.63304	stress response
lmo0944	LMOSA_ 18340	yneR	hypothetical protein	0.203208	unknown
lmo0953	LMOSA_ 18430		hypothetical protein	2.962	unknown
lmo0964	LMOSA_ 18540	yjbH	hypothetical protein	-0.0121832	unknown
lmo0994	LMOSA_ 18850		hypothetical protein	2.42745	unknown
lmo1051	LMOSA_ 19430	def	peptide deformylase	-0.69292	other
lmo1057	LMOSA_ 19490		L-lactate dehydrogenase	0.623358	other
lmo1058	LMOSA_ 19500	yktA	hypothetical protein	0.397601	unknown
lmo1059	LMOSA_ 19510		hypothetical protein	0.438433	unknown
lmo1068	LMOSA_ 19560		hypothetical protein	0.722002	unknown
lmo1220	LMOSA_ 20860	yodB	hypothetical protein	1.69505	unknown
lmo1233	LMOSA_ 20990	trxA	thioredoxin	0.111181	other
lmo1241	LMOSA_ 21650		hypothetical protein	0.460368	unknown
lmo1256	LMOSA_ 21810		hypothetical protein	0.300129	unknown
lmo1258	LMOSA_ 21830		hypothetical protein	0.888793	unknown
lmo1267	LMOSA_ 21910	tig	trigger factor	-1.60297	chaperone
lmo1295	LMOSA_ 22180	hfq	host factor-1 protein	1.13068	stress response (rna chaperone)
lmo1301	LMOSA_ 22250		hypothetical protein	-1.17369	unknown
lmo1317	LMOSA_ 22400	dxr	1-deoxy-D-xylulose 5-phosphate reductoisomerase	-1.36889	other
lmo1357	LMOSA_ 22780	accC	acetyl-CoA carboxylase biotin carboxylase subunit	0.0103328	other
lmo1389	LMOSA_ 23100	yufO	sugar ABC transporter ATP-binding protein	-0.768322	membrane/energy
lmo1390	LMOSA_ 23110	yufP	ABC transporter permease	-0.366989	membrane/energy (since it's in a group)
lmo1391	LMOSA_ 23120	yufQ	sugar ABC transporter permease	-0.43446	membrane/energy
lmo1414	LMOSA_ 23350	mmgA	acetyl-CoA:acetyltransferase	-0.262743	energy
lmo1449	LMOSA_ 23700	yqfS	endonuclease IV	-1.41088	DNA repair
lmo1454	LMOSA_ 23750	sigA	RNA polymerase sigma factor RpoD	1.69641	TF
lmo1455	LMOSA_ 23760	dnaG	DNA primase	0.0961718	DNA replication
lmo1456	LMOSA_ 23770	yqxD	hypothetical protein	-0.850936	unknown
lmo1483	LMOSA_ 24050	comEB	competence protein ComEB	0.0308301	other
lmo1503	LMOSA_ 24250	yrzL	hypothetical protein	1.07436	unknown
lmo1526	LMOSA_ 24480	yrvD	hypothetical protein	0.81984	unknown
lmo1548	LMOSA_ 24700	mreB	rod shape-determining protein MreB	-0.880356	other
lmo1649	LMOSA_ 25690		hypothetical protein	-1.16927	unknown
lmo1674	LMOSA_ 25960	ytxM	prolyl aminopetidase	0.0721254	other
lmo1755	LMOSA_ 26760	gatA	aspartyl/glutamyl-tRNA amidotransferase subunit A	-0.053239	other
lmo1795	LMOSA_ 27180		hypothetical protein	-0.081817	unknown
lmo1806	LMOSA_ 27290	acpP	acyl carrier protein	0.421948	other(fatty acid)
lmo1813	LMOSA_ 27360	sdaAB	phosphoglycerate dehydrogenase	-0.521973	other
lmo1848	LMOSA_ 27710	mntD	metal ABC transporter permease	0.121307	membrane
lmo1853	LMOSA_ 27760	copA	heavy metal-transporting ATPase	-0.318826	membrane
lmo1858	LMOSA_ 27810		dehydrogenase	0.747106	other
lmo1859	LMOSA_ 27820	yppQ	methionine sulfoxide reductase B	0.0408129	stress response
lmo1860	LMOSA_ 27830	msrA	methionine sulfoxide reductase A	0.0382621	stress response
lmo1862	LMOSA_ 27850		hypothetical protein	-0.459141	unknown
lmo1888	LMOSA_ 28110	ypsB	hypothetical protein	0.00941147	unknown
lmo1897	LMOSA_ 28200	aspB	aspartate aminotransferase	-0.444569	other
lmo1934	LMOSA_ 28560	hbs	DNA-binding protein HU	2.13029	Stress response
lmo1975	LMOSA_ 28910	yqjW	DNA polymerase IV	0.647285	DNA repair
lmo1992	LMOSA_ 29070	alsD	alpha-acetolactate decarboxylase	0.808754	other
lmo1993	LMOSA_ 29080	pdp	pyrimidine-nucleoside phosphorylase	-2.06704	other
lmo2018	LMOSA_ 29330	dapF	diaminopimelate epimerase	-0.097263	cell wall
>PrfA (lmo0200)	>PrfA (LMOSA_10930)					doi:10.1099/mic.0.2007/010314-0 and doi.org/10.1046/j.1365-2958.2003.03413.x
lmo2156	LMOSA_ 1450		hypothetical protein	-0.808044	unknown
lmo2213	LMOSA_ 2020		hypothetical protein	0.556919	unknown
lmo2219	LMOSA_ 2080	prsA	foldase	-0.267087	chaperone
lmo2230	LMOSA_ 2540	arsC	arsenate reductase	-1.05601	other
lmo2231	LMOSA_ 2550	ydbO	hypothetical protein	2.71178	unknown
lmo2391	LMOSA_ 3600	yhfK	hypothetical protein	-0.56472	unknown
lmo2477	LMOSA_ 4430	galE	UDP-glucose 4-epimerase	-0.264476	energy
lmo2570	LMOSA_ 5360		hypothetical protein	-1.11843	unknown
lmo2571	LMOSA_ 5370		nicotinamidase	-0.50081	other
lmo2572	LMOSA_ 5380	ywjB	dihydrofolate reductase subunit A	0.0676454	other
lmo2573	LMOSA_ 5390		zinc-binding dehydrogenase	-0.161458	other
lmo2673	LMOSA_ 6400		hypothetical protein	-3.1636	unknown
lmo2695	LMOSA_ 6620		dihydroxyacetone kinase subunit DhaK	-1.64465	other
lmo2696	LMOSA_ 6630		dihydroxyacetone kinase	-1.32385	other
lmo2697	LMOSA_ 6640		PTS mannose transporter subunit IIA	-0.81559	membrane/energy
lmo2748	LMOSA_ 7150	ydaG	hypothetical protein	-1.56559	unknown
lmo0019	LMOSA_ 8470		hypothetical protein	-0.536005	unknown
lmo0043	LMOSA_ 8770		arginine deiminase	0.0938088	other
lmo0133	LMOSA_ 10320		hypothetical protein	-0.603468	unknown
lmo0134	LMOSA_ 10330		hypothetical protein	1.0316	unknown
lmo0169	LMOSA_ 10650	glcU	glucose transporter	-0.6398	membrane/energy
lmo0201	LMOSA_ 10940	plcA	phosphatidylinositol-specific phospholipase c	2.64698	virulence activity
lmo0202	LMOSA_ 10950	hly	listeriolysin O precursor	2.09223	virulence activity
lmo0203	LMOSA_ 10960	nprE	Zinc metalloproteinase precursor	2.15147	virulence activity
lmo0204	LMOSA_ 10970	actA	actin-assembly inducing protein precursor	2.3119	virulence activity
lmo0205	LMOSA_ 10980	plcB	phospholipase C	2.17536	virulence activity
lmo0242	LMOSA_ 11400	yacP	hypothetical protein	-0.0836725	unknown
lmo0263	LMOSA_ 11650	inlH	internalin H	0.973118	virulence activity
homolog was not found in EGDe (LMOSA_11660)	LMOSA_ 11660	inlH	internalin H	0.296678	virulence activity
lmo0433	LMOSA_ 13470	inlA	internalin A	-0.326638	virulence activity
lmo0434	LMOSA_ 13480	inlB	internalin B	-0.277879	virulence activity
lmo0439	LMOSA_ 13520		hypothetical protein	-0.430228	unknown
lmo0539	LMOSA_ 14430		tagatose 1,6-diphosphate aldolase	-0.138993	energy
lmo0555	LMOSA_ 14590	dtpT	di-tripeptide transporter	1.72005	membrane
lmo0596	LMOSA_ 14990		hypothetical protein	1.28649	unknown
lmo0602	LMOSA_ 15050	yuaI	transcripitonal regulator	-0.696215	TF
lmo0641	LMOSA_ 15440	zosA	heavy metal-transporting ATPase	1.13698	membrane
lmo0654	LMOSA_ 15570		hypothetical protein	3.5031	unknown
lmo0669	LMOSA_ 15750	yhxD	oxidoreductase	-0.577835	other
lmo0781	LMOSA_ 16670	levG	PTS mannose transporter subunit IID	0.133488	membrane/energy
lmo0782	LMOSA_ 16680	levF	PTS mannose transporter subunit IIC	0.800906	membrane/energy
lmo0783	LMOSA_ 16690	levE	PTS mannose transporter subunit IIB	-0.132405	membrane/energy
lmo0784	LMOSA_ 16700	levD	PTS mannose transporter subunit IIB	-0.0734654	membrane/energy
lmo0788	LMOSA_ 16740		hypothetical protein	1.18597	unknown
lmo0794	LMOSA_ 16820	ywnB	hypothetical protein	-0.29786	unknown
lmo0796	LMOSA_ 16840		hypothetical protein	-2.14594	unknown
lmo0913	LMOSA_ 18050	gabD	succinate semialdehyde dehydrogenase	-1.13466	other
lmo0937	LMOSA_ 18280		hypothetical protein	1.96903	unknown
lmo0953	LMOSA_ 18430		hypothetical protein	0.779549	unknown
lmo0994	LMOSA_ 18850		hypothetical protein	1.33732	unknown
lmo1261	LMOSA_ 21860		hypothetical protein	0.342809	unknown
lmo1426	LMOSA_ 23470	opuBC	glycine/betaine ABC transporter substrate-binding protein	0.110997	membrane/energy
lmo1427	LMOSA_ 23480	opuBB	glycine/betaine ABC transporter permease	0.483394	membrane/energy
lmo1428	LMOSA_ 23490	opuBA	glycine/betaine ABC transporter ATP-binding protein	0.580317	membrane/energy
homolog was not found in EGDe (LMOSA_25220)	LMOSA_ 25220		general stress protein	-0.589546	chaperone
lmo1602	LMOSA_ 25230		hypothetical protein	-0.535615	unknown
lmo1694	LMOSA_ 26170	yfhF	CDP-abequose synthase	-2.20547	other
lmo1786	LMOSA_ 27080	inlC	internalin C	0.840119	virulence activity
>Rex (lmo2072)	>Rex (LMOSA_590)					Predicted in the current study
lmo2247	LMOSA_ 2710		oxidoreductase	0.865883	other
lmo2638	LMOSA_ 6050		NADH dehydrogenase	-0.908645	membrane
lmo2715	LMOSA_ 6820	cydD	ABC transporter ATP-binding protein	0.289434	membrane
lmo2716	LMOSA_ 6830	cydC	ABC transporter	0.17522	membrane
lmo2717	LMOSA_ 6840	cydB	cytochrome D ubiquinol oxidase subunit II	-0.969624	membrane
lmo2718	LMOSA_ 6850	cydA	cytochrome D ubiquinol oxidase subunit I	-1.51267	membrane
lmo0013	LMOSA_ 8410	qoxA	AA3-600 quinol oxidase subunit II	-0.916689	membrane/energy
lmo0014	LMOSA_ 8420	ctaD	AA3-600 quinol oxidase subunit I	-1.97106	membrane/energy
lmo0015	LMOSA_ 8430	qoxC	AA3-600 quinol oxidase subunit III	-0.990559	membrane/energy
lmo0029	LMOSA_ 8630		hypothetical protein	0.843192	unknown
lmo0354	LMOSA_ 12580		fatty-acid--CoA ligase	0.330517	membrane
lmo0355	LMOSA_ 12590		fumarate reductase subunit A	-1.44133	other
lmo0912	LMOSA_ 18040	yrhG	formate transporter	-0.412295	membrane
lmo1258	LMOSA_ 21830		hypothetical protein	-0.95503	unknown
lmo1538	LMOSA_ 24600	glpK	glycerol kinase	1.06838	other
lmo1539	LMOSA_ 24610	glpF	glycerol transporter	-3.17274	membrane
lmo1759	LMOSA_ 26800			0.176721	DNA repair/replication
>CtsR (lmo0229)	>CtsR (LMOSA_11270)					Predicted in the current study
lmo2205	LMOSA_ 1940		phosphoglyceromutase	-1.08991	energy
lmo2206	LMOSA_ 1950	clpC	endopeptidase Clp ATP-binding chain C	-2.09865	chaperone
lmo0229	LMOSA_ 11270	ctsR	CtsR family transcriptional regulator	-0.371108	chaperone
lmo0230	LMOSA_ 11280	mcsA	hypothetical protein	-0.565442	unknown
lmo0231	LMOSA_ 11290	mcsB	ATP:guanido phosphotransferase	-0.594636	other
lmo0232	LMOSA_ 11300	clpC	endopeptidase Clp ATP-binding chain C	0.0809241	chaperone
lmo0997	LMOSA_ 18880	clpC	endopeptidase Clp ATP-binding chain C	-2.19933	chaperone
>CcpA (lmo1599)	>CcpA (LMOSA_25200)					Predicted in the current study
lmo2094	LMOSA_ 810		L-fuculose-phosphate aldolase	0.61046	other
lmo2095	LMOSA_ 820		phosphofructokinase	0.107625	energy
lmo2096	LMOSA_ 830		PTS galacticol transporter subunit IIC	1.97447	membrane/energy
lmo2097	LMOSA_ 840		PTS galacticol transporter subunit IIB	0.579151	membrane/energy
lmo2098	LMOSA_ 850		PTS galacticol transporter subunit IIA	1.39676	membrane/energy
lmo2099	LMOSA_ 860		transcriptional antiterminator	1.62046	energy
lmo2121	LMOSA_ 1100	yvdK	maltose phosphorylase	0.533378	energy
lmo2123	LMOSA_ 1120	mdxG	sugar ABC transporter permease	-0.578535	membrane/energy
lmo2124	LMOSA_ 1130	ganP	sugar ABC transporter permease	0.431647	membrane/energy
lmo2125	LMOSA_ 1140	mdxE	sugar ABC transporter substrate-binding protein	-0.285538	membrane/energy
lmo2134	LMOSA_ 1230		fructose-1,6-biphosphate aldolase type II	0.420346	energy
lmo2136	LMOSA_ 1250		PTS fructose transporter subunit IIB	0.0831368	membrane/energy
lmo2137	LMOSA_ 1260		PTS fructose transporter subunit IIA	0.0859829	membrane/energy
lmo2139	LMOSA_ 1280	natA	ABC transporter ATP-binding protein	-0.0973876	membrane/energy
lmo2140	LMOSA_ 1290	natB	ABC transporter permease	0.137053	membrane/energy
lmo2175	LMOSA_ 1640	ycdF	3-ketoacyl-ACP reductase	-1.01007	other
lmo2176	LMOSA_ 1650		TetR family transcriptional regulator	-0.618923	TF
lmo2210	LMOSA_ 1990		hypothetical protein	-2.73114	unknown
lmo2340	LMOSA_ 2980		hypothetical protein	1.32616	unknown
lmo2341	LMOSA_ 2990		sugar kinase	0.252807	other
lmo2437	LMOSA_ 4020		hypothetical protein	-2.25917	unknown
lmo2590	LMOSA_ 5570	salA	ATP-binding protein	0.779181	other
lmo2646	LMOSA_ 6120		hypothetical protein	0.483619	unknown
lmo2647	LMOSA_ 6130		creatinine amidohydrolase	1.7597	other
lmo2648	LMOSA_ 6140		phosphotriesterase	3.05008	other
lmo2649	LMOSA_ 6150	ulaA	PTS system ascorbate transporter subunit IIC	2.49101	membrane
lmo2650	LMOSA_ 6160		MFS transporter	3.52751	membrane
lmo2651	LMOSA_ 6170	mtlF	PTS mannitol transporter subunit IIA	2.65074	membrane/energy
lmo2663	LMOSA_ 6300	bdhA	polyol dehydrogenase	-0.323222	other
lmo2664	LMOSA_ 6310		sorbitol dehydrogenase	1.23968	membrane
lmo2665	LMOSA_ 6320		PTS galacticol transporter subunit IIC	2.12888	membrane/energy
lmo2666	LMOSA_ 6330		PTS galacticol transporter subunit IIB	2.51173	membrane/energy
lmo2667	LMOSA_ 6340		PTS galacticol transporter subunit IIA	1.63057	membrane/energy
lmo2668	LMOSA_ 6350		transcriptional antiterminator BglG	1.17596	other
lmo2693	LMOSA_ 6600	tmk	thymidylate kinase	-0.251982	other
lmo2694	LMOSA_ 6610	yaaO	lysine decarboxylase	-0.0234653	other
lmo2695	LMOSA_ 6620		dihydroxyacetone kinase subunit DhaK	0.702412	other
lmo2696	LMOSA_ 6630		dihydroxyacetone kinase	0.560576	other
lmo2697	LMOSA_ 6640		PTS mannose transporter subunit IIA	-0.245297	membrane/energy
lmo2708	LMOSA_ 6760		PTS cellbiose transporter subunit IIC	3.2363	membrane/energy
lmo2742	LMOSA_ 7090		hypothetical protein	0.500494	unknown
lmo2743	LMOSA_ 7100	ywjH	translaldolase	-0.654891	energy
lmo2773	LMOSA_ 7430		transcriptional antiterminator	1.59763	other
lmo0020	LMOSA_ 8480		GntR family transcriptional regulator	0.00128536	TF
lmo0040	LMOSA_ 8740		agmatine deiminase	-0.052317	other
lmo0105	LMOSA_ 10050		chitinase B	0.343389	energy
lmo0109	LMOSA_ 10090		AraC family transcriptional regulator	1.33573	other
lmo0110	LMOSA_ 10100		lipase	1.25536	other
lmo0278	LMOSA_ 11820	msmX	sugar ABC transporter ATP-binding protein	-1.41365	membrane/energy
lmo0279	LMOSA_ 11830		anaerobic ribonucleoside triphosphate reductase	0.348695	DNA replication
lmo0429	LMOSA_ 13280		sugar hydrolase	0.336706	energy
lmo0506	LMOSA_ 14110	gutB	sorbitol dehydrogenase	-0.621922	other
lmo0521	LMOSA_ 14260	licH	6-phospho-beta-glucosidase	-0.856063	energy
lmo0543	LMOSA_ 14470		PTS sorbitol transporter subunit IIBC	-0.198911	membrane/energy
lmo0544	LMOSA_ 14480		PTS sorbitol transporter subunit IIC	-0.677012	membrane/energy
lmo0545	LMOSA_ 14490		hypothetical protein	-0.25529	unknown
lmo0546	LMOSA_ 14500		NAD(P)-dependent oxidoreductase	-0.611387	energy
lmo0915	LMOSA_ 18070		PTS sugar transporter subunit IIC	2.14977	membrane/energy
lmo0917	LMOSA_ 18090		beta-glucosidase	1.91969	energy
lmo1042	LMOSA_ 19340	moeA	molybdopterin biosynthesis protein MoeA	-0.776086	other
lmo1043	LMOSA_ 19350		molybdopterin-guanine dinucleotide biosynthesis MobB	0.126146	other
lmo1150	LMOSA_ 20170		transcriptional regulator PocR	-0.191112	energy
lmo1172	LMOSA_ 20390		two-component response regulator	-0.607181	TF
lmo1173	LMOSA_ 20400		two-component sensor histidine kinase	0.196304	membrane
lmo1389	LMOSA_ 23100	yufO	sugar ABC transporter ATP-binding protein	1.75707	membrane/energy
lmo1390	LMOSA_ 23110	yufP	ABC transporter permease	1.42881	membrane
lmo1391	LMOSA_ 23120	yufQ	sugar ABC transporter permease	1.66148	membrane/energy
lmo1406	LMOSA_ 23270	pflB	pyruvate formate-lyase	0.623408	energy
lmo1538	LMOSA_ 24600	glpK	glycerol kinase	2.3483	other
lmo1539	LMOSA_ 24610	glpF	glycerol transporter	-1.16263	membrane
lmo1570	LMOSA_ 24920	pyk	pyruvate kinase	-0.423085	energy
lmo1726	LMOSA_ 26480	yulF	hypothetical protein	0.494706	unknown
lmo1917	LMOSA_ 28390	pflB	pyruvate formate-lyase	-0.161368	energy
>CsoR (lmo1854)	>CsoR (LMOSA_27770)					doi:10.1093/nar/gkp894
lmo1853	LMOSA_ 27760	copA	heavy metal-transporting ATPase	-0.043072	membrane
lmo1854	LMOSA_ 27770	csoR	hypothetical protein	-1.95693	unknown
>Fur (lmo1956)	>Fur (LMOSA_28790)					doi:10.1093/nar/gkp894
lmo2105	LMOSA_ 920		ferrous iron transport protein B	1.02917	membrane
lmo2429	LMOSA_ 3940		ferrichrome ABC transporter ATP-binding protein	-1.86337	membrane
lmo2430	LMOSA_ 3950	yfmE	ferrichrome ABC transporter permease	0.884892	membrane
lmo2785	LMOSA_ 7550	katX	catalase	-0.275913	other
lmo0484	LMOSA_ 13870		heme-degrading monooxygenase IsdG	1.88075	other
lmo0943	LMOSA_ 18330	dps	non-heme iron-binding ferritin	0.192547	stress response
lmo1956	LMOSA_ 28790	fur	Fur family transcriptional regulator	-0.87336	Fur
>HisR (lmo1763)	>HisR (LMOSA_26840)					doi:10.1093/nar/gkp894
lmo0563	LMOSA_ 14670	hisF	imidazole glycerol phosphate synthase subunit HisF	-2	other
lmo0570	LMOSA_ 14740	hisJ	histidinol-phosphatase	-2.90352e-15	other
>HrcA (lmo1475)	>HrcA (LMOSA_23970)					doi:10.1093/nar/gkp894
lmo2068	LMOSA_ 550	groEL	molecular chaperone GroEL	-0.867944	chaperone
lmo2069	LMOSA_ 560	groES	co-chaperonin GroES	-0.625765	chaperone
lmo1472	LMOSA_ 23940	dnaJ	molecular chaperone DnaJ	-0.531886	chaperone
lmo1473	LMOSA_ 23950	dnaK	molecular chaperone DnaK	-1.12193	chaperone
lmo1474	LMOSA_ 23960	grpE	heat shock protein GrpE	-1.41214	chaperone
lmo1475	LMOSA_ 23970	hrcA	heat-inducible transcription repressor	-1.44033	TF
>LexA (lmo1302)	>LexA (LMOSA_22260)					doi:10.1093/nar/gkp894
lmo2220	LMOSA_ 2090	yhaM	3'-5' exoribonuclease	0.00588864	other
lmo2267	LMOSA_ 2890	addA	ATP-dependent deoxyribonuclease subunit A	-1.60691	DNA repair/replication
lmo2675	LMOSA_ 6420		hypothetical protein	-1.89741	Unknown
lmo2676	LMOSA_ 6430	uvrX	DNA polymerase IV	-2.53104	DNA repair
lmo1301	LMOSA_ 22250		hypothetical protein	-0.776986	Unknown
lmo1302	LMOSA_ 22260	lexA	LexA family transcriptional regulator	-1.33814
lmo1398	LMOSA_ 23190	recA	recombinase A	-0.342579	DNA repair/replication/SOS response
lmo1759	LMOSA_ 26800	pcrA	ATP-dependent DNA helicase	0.0531403	DNA repair/replication
lmo1975	LMOSA_ 28910	yqjW	DNA polymerase IV	-0.447908	DNA repair
>MdxR (lmo2128)	>MdxR (LMOSA_1170)					doi:10.1093/nar/gkp894
lmo2121	LMOSA_ 1100	yvdK	maltose phosphorylase	-0.0264944	energy
lmo2123	LMOSA_ 1120	mdxG	sugar ABC transporter permease	-0.470265	membrane/energy
lmo2124	LMOSA_ 1130	ganP	sugar ABC transporter permease	-1.77656	membrane/energy
lmo2125	LMOSA_ 1140	mdxE	sugar ABC transporter substrate-binding protein	-2.08849	membrane/energy
lmo2126	LMOSA_ 1150	mdxD	maltogenic amylase	-0.638192	energy
>MntR (lmo1878)	>MntR (LMOSA_28010)					doi:10.1093/nar/gkp894
lmo1424	LMOSA_ 23450	mntH	manganese transporter	-1.0141	membrane
lmo1847	LMOSA_ 27700	mntA	metal ABC transporter	-0.595248	membrane
lmo1848	LMOSA_ 27710	mntD	metal ABC transporter permease	-1.02562	membrane
lmo1849	LMOSA_ 27720	mntB	metal ABC transporter ATP-binding protein	-1.61709	membrane
lmo1878	LMOSA_ 28010	mntR	manganese transport transcriptional regulator	-0.747944	mntr
>NagR (lmo0958)	>NagR (LMOSA_18480)					doi:10.1093/nar/gkp894
lmo0830	LMOSA_ 17190	fbp	fructose-1,6-bisphosphatase	0.0262964	energy
lmo0956	LMOSA_ 18460	nagA	N-acetylglucosamine-6P-phosphate deacetylase	1.29182	cell wall
lmo0957	LMOSA_ 18470	nagBB	glucosamine-6-phosphate isomerase	1.00215	cell wall
lmo0958	LMOSA_ 18480	yvoA	GntR family transcirptional regulator	0.902774	TF
lmo1571	LMOSA_ 24930	pfkA	6-phosphofructokinase	-1.21605	energy
lmo1883	LMOSA_ 28060		chitinase	1.56091	energy
>NrdR (lmo1562)	>NrdR (LMOSA_24840)					doi:10.1093/nar/gkp894
lmo2153	LMOSA_ 1420		flavodoxin	1.66089	other
lmo2154	LMOSA_ 1430	nrdF	ribonucleotide-diphosphate reductase subunit beta	-0.347814	DNA replication
lmo2155	LMOSA_ 1440	nrdE	ribonucleotide-diphosphate reductase subunit alpha	-1.03025	DNA replication
lmo0279	LMOSA_ 11830		anaerobic ribonucleoside triphosphate reductase	-0.856269	DNA replication
lmo1562	LMOSA_ 24840	nrdR	transcriptional regulator NrdR	1.10478	TF
>PdxR (lmo2100)	>PdxR (LMOSA_870)					doi:10.1093/nar/gkp894
lmo2101	LMOSA_ 880	yaaD	pyridoxal biosynthesis lyase PdxS	0.706359	energy
lmo2102	LMOSA_ 890	yaaE	glutamine amidotransferase subunit PdxT	1.29364	energy
>UriR (lmo1994)	>UriR (LMOSA_29090)					doi:10.1093/nar/gkp894
lmo1993	LMOSA_ 29080	pdp	pyrimidine-nucleoside phosphorylase	-1.33449	other
lmo1994	LMOSA_ 29090	uriR	LacI family transcriptional regulator	0.665507	TF
>YcjW (lmo2842)	>YcjW (LMOSA_8080)					doi:10.1093/nar/gkp894
lmo2833	LMOSA_ 8000		maltose phosphorylase	1.23527e-16	Energy
lmo2842	LMOSA_ 8080		LacI family transcriptional regulator	-2	TF
>YtrA (lmo2241)	>YtrA (LMOSA_2650)					doi:10.1093/nar/gkp894
lmo2239	LMOSA_ 2630		hypothetical protein	0.878631	unknown
lmo2240	LMOSA_ 2640		ABC transporter ATP-binding protein	0.70402	membrane
lmo2241	LMOSA_ 2650	ytrA	GntR family transcriptional regulator	1.41735	TF
>Zur (lmo1445)	>Zur (LMOSA_23660)					doi:10.1093/nar/gkp894
lmo0153	LMOSA_ 10490	adcA	zinc ABC transporter substrate-binding protein	-1.94738	membrane
lmo0154	LMOSA_ 10500	adcC	zinc ABC transporter ATP-binding protein	-2.46145	membrane
lmo0155	LMOSA_ 10510	adcB	zinc ABC transporter permease	-0.679175	membrane
lmo1445	LMOSA_ 23660	zur	ZurR family transcriptional regulator	-0.503589	TF
lmo1446	LMOSA_ 23670	zurM	metal (zinc) transport protein (ABC transporter, permease)	-0.53342	membrane
lmo1447	LMOSA_ 23680	zurA	metal (zinc) transport protein(ABC transporter, ATP-binding protein)	-0.593911	membrane
lmo1671	LMOSA_ 25930		ABC transporter	-0.50366	membrane
lmo1882	LMOSA_ 28050	rpsN	30S ribosomal protein S14	-0.777412	ribosom
>DegU (lmo2515)	>DegU (LMOSA_4810)					doi:10.1016/j.femsle.2005.09.011
lmo2515	LMOSA_ 4810	degU	two-component response regulator DegU	1.62285	TF
lmo2663	LMOSA_ 6300	bdhA	polyol dehydrogenase	-0.513606	other
lmo2666	LMOSA_ 6330		PTS galacticol transporter subunit IIB	0.309437	membrane/energy
lmo2683	LMOSA_ 6500	licB	PTS cellbiose transporter subunit IIB	2.2789	membrane/energy
lmo2717	LMOSA_ 6840	cydB	cytochrome D ubiquinol oxidase subunit II	0.089692	membrane
lmo2718	LMOSA_ 6850	cydA	cytochrome D ubiquinol oxidase subunit I	0.0336139	membrane
lmo2296	LMOSA_ 9580		phage coat protein	1.67574	other
lmo2294	LMOSA_ 9600		protein gp9	0.983308	other
lmo2292	LMOSA_ 9620		protein gp11	1.23301	other
lmo0514	LMOSA_ 14190		internalin	4.22484	virulence activity
lmo0540	LMOSA_ 14440	pbpX	penicillin-binding protein	-0.0408024	membrane
lmo0651	LMOSA_ 15540		transcriptional regulator	0.553364	TF
lmo0713	LMOSA_ 16180	fliF	flagellar MS-ring protein FliF	-0.709662	other
lmo0723	LMOSA_ 16280		metyl-accepting chemotaxis protein	-0.31111	membrane
lmo0724	LMOSA_ 16290	yvpB	hypothetical protein	0.723005	unknown
lmo0782	LMOSA_ 16680	levF	PTS mannose transporter subunit IIC	-0.106565	membrane/energy
lmo0783	LMOSA_ 16690	levE	PTS mannose transporter subunit IIB	-0.449987	membrane/energy
lmo0784	LMOSA_ 16700	levD	PTS mannose transporter subunit IIB	-0.59098	membrane/energy
lmo0811	LMOSA_ 16990		carbonic anhydrase	2.9502	other
lmo0964	LMOSA_ 18540	yjbH	hypothetical protein	-0.803292	unknown
lmo1257	LMOSA_ 21820		hypothetical protein	0.459106	unknown
lmo1330	LMOSA_ 22530	rpsO	30S ribosomal protein S15	2.30888	ribosom
lmo1494	LMOSA_ 24160	mtn	5'-methylthioadenosine/S-adenosylhomocysteine nucleosidase	-0.0280431	other
>liaR (lmo1022)	>liaR (LMOSA_19140)					doi:10.1099/mic.0.044776-0
lmo2207	LMOSA_ 1960	yetJ	hypothetical protein	0.618714	membrane
lmo2258	LMOSA_ 2810		hypothetical protein	-1.4718	unknown
lmo2484	LMOSA_ 4500	yvlD	hypothetical protein	1.46306	membrane
lmo2485	LMOSA_ 4510	yvlC	hypothetical protein	1.61598	membrane
lmo2486	LMOSA_ 4520		hypothetical protein	2.01696	unknown
lmo2487	LMOSA_ 4530		hypothetical protein	0.792419	unknown
lmo2567	LMOSA_ 5320		hypothetical protein	0.3732	unknown
lmo2568	LMOSA_ 5330		hypothetical protein	0.188807	unknown
lmo2745	LMOSA_ 7120	bmrA	ABC transporter ATP-binding protein	2.37754	membrane
lmo0047	LMOSA_ 8810		hypothetical protein	-0.13878	unknown
lmo0193	LMOSA_ 10860		hypothetical protein	0.75691	unknown
lmo0194	LMOSA_ 10870	yknY	ABC transporter, ATP-binding protein	0.709518	membrane
lmo0195	LMOSA_ 10880	yknZ	ABC transporter permease	0.715564	membrane
lmo0954	LMOSA_ 18440		hypothetical protein	0.493519	unknown
lmo0955	LMOSA_ 18450		hypothetical protein	1.60422	unknown
lmo1020	LMOSA_ 19120		hypothetical protein	1.15939	unknown
lmo1022	LMOSA_ 19140	liaR	two-component response regulator	0.778634	TF
lmo1636	LMOSA_ 25580		ABC transporter ATP-binding protein	0.755564	membrane
lmo1637	LMOSA_ 25590		hypothetical protein	0.480442	unknown
lmo1966	LMOSA_ 28890	xpaC	hypothetical protein	0.457231	unknown
lmo1967	LMOSA_ 28900	yaaN	toxic ion resistance protein	2.03174	other
>CesR (lmo2422)	>CesR (LMOSA_3870)					doi:10.1099/mic.0.055467-0
lmo2120	LMOSA_ 1080	ybbP	hypothetical protein	-0.124634	unknown
lmo2419	LMOSA_ 3840	metQ	ABC transporter ATP-binding protein	-0.242334	membrane
lmo2438	LMOSA_ 4030		hypothetical protein	0.507426	unknown
lmo2683	LMOSA_ 6500	licB	PTS cellbiose transporter subunit IIB	3.55381	membrane/energy
lmo2689	LMOSA_ 6560		magnesium-translocating P-type ATPase	-0.550104	membrane
lmo0441	LMOSA_ 13540	pbpC	D-alanyl-D-alanine carboxypeptidase	-1.32057	cell wall
lmo0443	LMOSA_ 13560		LytR family transcriptional regulator	-1.37606	TF
lmo1215	LMOSA_ 20810	lytG	N-acetylmuramoyl-L-alanine amidase	-0.285458	other
lmo1416	LMOSA_ 23370		hypothetical protein	-1.03959	unknown
>LisRK (lmo1377)	>LisRK (LMOSA_22990)					doi:10.1128/AAC.46.9.2784–2790.2002
lmo2229	LMOSA_ 2530	pbpF	penicillin-binding protein	1.39688	membrane
lmo2487	LMOSA_ 4530		hypothetical protein	0.105544	unknown
lmo1021	LMOSA_ 19130	liaS	two-component sensor histidine kinase	1.49758	membrane
>resD (lmo1948)	>resD (LMOSA_28710)					doi:10.1111/j.1365-2958.2006.05328.x
lmo2717	LMOSA_ 6840	cydB	cytochrome D ubiquinol oxidase subunit II	-0.0139261	membrane
lmo2718	LMOSA_ 6850	cydA	cytochrome D ubiquinol oxidase subunit I	0.258513	membrane
lmo0096	LMOSA_ 9950		PTS mannose transporter subunit IIAB	2.6812	membrane
lmo0200	LMOSA_ 10930	prfA	listeriolysin positive regulatory protein	-0.759489	virulence activity
lmo0201	LMOSA_ 10940	plcA	phosphatidylinositol-specific phospholipase c	-1.56222	virulence activity
lmo0202	LMOSA_ 10950	hly	listeriolysin O precursor	-2.25935	virulence activity
lmo0204	LMOSA_ 10970	actA	actin-assembly inducing protein precursor	-0.450024	virulence activity
lmo0433	LMOSA_ 13470	inlA	internalin A	0.0152756	virulence activity
>VirR (lmo1745)	>VirR (LMOSA_26660)					doi:10.1111/j.1365-2958.2005.04776.x
lmo2114	LMOSA_ 1020	yvcR	ABC transporter ATP-binding protein	1.92642	membrane
lmo2115	LMOSA_ 1030		ABC transporter permease	-0.312207	membrane
lmo2156	LMOSA_ 1450		hypothetical protein	1.55027	unknown
lmo2177	LMOSA_ 1660	yvlA	hypothetical protein	-1.1723	unknown
lmo2439	LMOSA_ 4040		hypothetical protein	1.14203	unknown
lmo0604	LMOSA_ 15070		hypothetical protein	1.49334	unknown
lmo0971	LMOSA_ 18610	dltD	DltD protein for D-alanine esterification of lipoteichoic acid and wall teichoic acid	0.576169	cell wall
lmo0972	LMOSA_ 18620	dltC	D-alanine--poly(phosphoribitol) ligase subunit 2	-2.04134	cell wall
lmo0973	LMOSA_ 18630	dltB	DltB protein for D-alanine esterification of lipoteichoic acid and wall teichoic acid	0.615911	cell wall
lmo0974	LMOSA_ 18640	dltA	D-alanine--poly(phosphoribitol) ligase subunit 1	-0.682191	cell wall
lmo1696	LMOSA_ 26190		hypothetical protein	1.90591	unknown
lmo1741	LMOSA_ 26620	yvcQ	histidine kinase	0.33474	membrane
lmo1743	LMOSA_ 26640		hypothetical protein	0.307799	unknown
lmo1744	LMOSA_ 26650		hypothetical protein	0.247188	unknown
lmo1745	LMOSA_ 26660	bceR	two-component response regulator	0.692196	TF
